# Supplementary material for: Sequencing-based transcriptome analysis reveals diversification of immune response- and angiogenesis-related expression patterns of early-stage cervical carcinoma as compared with high-grade CIN
Source: Front Immunol. 2023 Sep 4;14:1215607. doi: 10.3389/fimmu.2023.1215607 (PMC10507244; doi:10.3389/fimmu.2023.1215607)
Supplement: Supplementary file 2 [file DataSheet_2.zip]

Archive with 5 entries (5 files):
- Supplementary files_rev/Supplementary File 1.xlsx
- Supplementary files_rev/Supplementary File 2.xlsx
- Supplementary files_rev/Table S2.xlsx
- Supplementary files_rev/Table S3.xlsx
- Supplementary files_rev/Table S4.xlsx
