# Supplementary material for: Sequencing-based transcriptome analysis reveals diversification of immune response- and angiogenesis-related expression patterns of early-stage cervical carcinoma as compared with high-grade CIN
Source: Front Immunol. 2023 Sep 4;14:1215607. doi: 10.3389/fimmu.2023.1215607 (PMC10507244; doi:10.3389/fimmu.2023.1215607)
Supplement: Supplementary file 2 [file DataSheet_2.zip › Supplementary files_rev/Supplementary File 1.xlsx]

## Sheet: B-A Pathway GAGE
Direction	Pathways	statistic	nGenes	adj.Pval	Genes
Down	Nucleosome assembly	-5.6878	83	9.9e-05	OIP5 NASP HIST1H2BD HIST1H4J MIS18A SPTY2D1 H2BC4 H2BC21ENSG00000184678 H2BC13 NAP1L3 NAP1L2ENSG00000186462 HIST1H2BK H2BC18 DAXX HIST1H2BN H4C15 HIST1H4J NAP1L4 H2BC14 H2BC4 HIST1H4J H4C1 H2BC9 H4C1 H2BC3 H4C5 H4C4 H2BC4 H4C1 H4C1 H2BU1 RSF1 ATRX GRWD1 NAA60 SOX9 HAT1 H3F3B ANP32B SMARCA5 H3-3A H3-4 NPM1 H3C13 H3C12 H3C1 H3C15 H3C15 H2AB1 H3C6 H3C1 H2AB3 H3C1 IPO4 H3C1 H3C1 MCM2 KAT6A H2AFY2 MAC…
Down	Nucleosome organization	-5.535	115	9.9e-05	SMARCD1 PSME4 ACTR6 SRCAP SMARCD3 OIP5 SMARCD2 SUPT6H H1-1 INOC1ENSG00000128908 NASP ANP32E POLE3 SMARCA5 HIST1H2BD HIST1H4J MIS18A VPS72 BPTF DMAP1 H1-8 SPTY2D1 H2BC4 H2BC21ENSG00000184678 H1-10 H2BC13 NAP1L3 NAP1L2ENSG00000186462 H1-2 H1-0ENSG00000189060 HIST1H2BK H2BC18 DAXX HIST1H2BN H4C15 HIST1H4J NAP1L4 H2BC14 H2BC4 HIST1H4J H4C1 H2BC9 H4C1 H2BC3 H4C5 H4C4 H2BC4 H4C1 H4C1 H2BU1 RSF1 SMARCE1…
Down	Chromatin assembly	-5.3284	124	0.00014	OIP5 C5orf21 NRDE2 HELLS ZNFX1 H1-1 RRP8ENSG00000132275 NASP SETDB2 SETDB1 POLE3 SMARCA5 HIST1H2BD HIST1H4J MIS18A CENPV BEND3 H1-8 SPTY2D1 H2BC4 H2BC21ENSG00000184678 H1-10 H2BC13 NAP1L3 NAP1L2ENSG00000186462 H1-2 H1-0ENSG00000189060 HIST1H2BK H2BC18 DAXX HIST1H2BN H4C15 HIST1H4J NAP1L4 H2BC14 H2BC4 HIST1H4J H4C1 H2BC9 H4C1 H2BC3 H4C5 H4C4 H2BC4 H4C1 H4C1 H2BU1 RSF1 ATRX SIRT1 CTCF GRWD1 NAA60 S…
Down	Protein-DNA complex subunit organization	-5.2539	214	0.00014	PSMC4 RAD51 SMARCD1 PSME4 MCM2 ACTR6 MCM6 SRCAP SMARCD3 PSMC5 CDC45 DMC1 MCM5 PSMC6 TAF7L CENPT OIP5 MCM4 SMARCD2 SUPT6H MCM3 SENP6 DR1 HELLS TAF12 TAF1L H1-1 DLGAP5 INOC1ENSG00000128908 NASP ORC3 POLR1E GTF2B GTF2A2 ANP32E CENPC TAF1 POLE3 SMARCA5 GTF2E1ENSG00000153767 HIST1H2BD HIST1H4J MIS18A VPS72 PSMC3ENSG00000165916 MCM7 CENPV CDT1 BPTF DMAP1 MCMDC2 H1-8 TAF7 SPTY2D1 H2BC4 H2BC21ENSG0000018…
Down	Chromatin assembly or disassembly	-5.2074	145	0.00017	SMARCD1 SMARCD3 OIP5 SMARCD2 C5orf21 NRDE2 HELLS ZNFX1 H1-1 RRP8ENSG00000132275 NASP SETDB2 SETDB1 TLK2ENSG00000146872 POLE3 SMARCA5 HIST1H2BD HIST1H4J MIS18A CENPV BEND3 H1-8 SPTY2D1 H2BC4 H2BC21ENSG00000184678 H1-10 H2BC13 NAP1L3 NAP1L2ENSG00000186462 H1-2 H1-0ENSG00000189060 HIST1H2BK TLK1 H2BC18 DAXX HIST1H2BN H4C15 HIST1H4J NAP1L4 H2BC14 H2BC4 HIST1H4J H4C1 H2BC9 H4C1 H2BC3 H4C5 H4C4 H2BC4 H…
Down	DNA replication-dependent nucleosome assembly	-5.1147	19	0.0025	NASP HAT1 HIST1H4J H3C12 H3C1 H4C15 HIST1H4J HIST1H4J H3C6 H4C1 H3C1 H4C1 H4C5 H4C4 H4C1 H4C1 H3C1 IPO4 H3C1 H3C1
Down	DNA replication-dependent nucleosome organization	-5.1147	19	0.0025	NASP HAT1 HIST1H4J H3C12 H3C1 H4C15 HIST1H4J HIST1H4J H3C6 H4C1 H3C1 H4C1 H4C5 H4C4 H4C1 H4C1 H3C1 IPO4 H3C1 H3C1
Down	Protein-DNA complex assembly	-5.0007	184	0.00034	PSMC4 RAD51 MCM2 MCM6 PSMC5 CDC45 DMC1 MCM5 PSMC6 TAF7L CENPT OIP5 MCM4 MCM3 SENP6 DR1 HELLS TAF12 TAF1L DLGAP5 NASP ORC3 POLR1E GTF2B GTF2A2 CENPC TAF1 HIST1H2BD HIST1H4J MIS18A PSMC3ENSG00000165916 MCM7 CENPV CDT1 MCMDC2 TAF7 SPTY2D1 H2BC4 H2BC21ENSG00000184678 H2BC13 NAP1L3 NAP1L2ENSG00000186462 HIST1H2BK CENPW H2BC18 DAXX HIST1H2BN LINC02218 H4C15 GTF2H5 HIST1H4J NAP1L4 H2BC14 H2BC4 HIST1H4J …
Down	DNA packaging	-4.8797	155	5e-04	NCAPH2 WAPL PSME4 OIP5 NCAPG C5orf21 SMC4 SPOC1 NRDE2 HELLS NCAPH ZNFX1 H1-1 TOP2A RRP8ENSG00000132275 NASP SETDB2 NUSAP1 SETDB1 POLE3 INCENP SMARCA5 HIST1H2BD HIST1H4J MIS18A CENPV BANF1 BEND3 H1-8 SPTY2D1 H2BC4 H2BC21ENSG00000184678 H1-10 H2BC13 NAP1L3 NAP1L2ENSG00000186462 H1-2 H1-0ENSG00000189060 HIST1H2BK H2BC18 DAXX HIST1H2BN H4C15 HIST1H4J NAP1L4 H2BC14 H2BC4 HIST1H4J H4C1 H2BC9 H4C1 H2BC3…
Down	DNA conformation change	-4.8425	240	5e-04	RECQL DDX11 NCAPH2 WAPL PSME4 MCM2 MCM6 TOP3B OIP5 NBN MCM4 ERCC2ENSG00000104884 RECQL5 NCAPG C5orf21 RAD50 SMC4 SPOC1 NRDE2 HELLS NCAPH ZNFX1 H1-1 TOP2A RRP8ENSG00000132275 NASP ANXA1 SETDB2 NUSAP1 PIF1 SETDB1 POLE3 INCENP SMARCA5 HIST1H2BD HIST1H4J MIS18A RECQL4 WRN MCM7 CENPV BANF1 BEND3 MCMDC2 H1-8 SPTY2D1 H2BC4 TOP1MT H2BC21ENSG00000184678 H1-10 H2BC13 NAP1L3 NAP1L2ENSG00000186462 H1-2 H1-0E…
Down	Negative regulation of gene expression, epigenetic	-4.6049	78	0.002	MSL3 CDC45 H2AFY2 DOT1L H2AZ2 MACROH2A1 PCGF1 ATAD2B MORF4L2 H1-1 DYDC2 ATAD2 DPY30 BMI1 DYDC1 H1-8 H2AC6 H2AC21 H1-10 MORF4L1 H2AP H1-2 H2AX H1-0ENSG00000189060 H2AC11 H2AC11 H2AC7 H2AC18 H2AFJ H2AC19 H2AB1 HIST1H2AH H2AC15 H2AC14 H2AC16 H2AC4 H2AB3 PCGF2 HIST1H2AK H2AW EZH2 EPC1 MORC2 TASOR MPHOSPH8 MIER1 TRIM27 RIF1 SMCHD1 LHX2 HELLS HAT1 MECP2 PPM1D HMGB1 SIRT1 CTBP1 SIN3A HDAC2 EZH1 KMT2D SI…
Down	Chromosome segregation	-4.5884	244	0.0015	MAD1L1 ZNF207 DDX11 NCAPH2 CENPQ ANAPC4 WAPL CSNK2A2 SMC1L1 TOP2B SMC1B NDC80 PDS5B ZW10 CDC23 KLHL22 STAG2 CENPT OIP5 NCAPG C11orf51 TTK SMC4 NEK11 WRAP73 SPOC1 STAG1 TEX11 TEX14 NCAPH NAA50 KIF18A PDS5A ZWINT CENPK DLGAP5 KNSTRN SGO1 CDC16 TUBG1 TOP2A CCNB1 PSRC1 CDCA8 ESPL1 CDK5RAP2 DSCC1 NUSAP1 KNL1 ANAPC11 NUF2 HORMAD1 ANKRD53 FANCD2 CENPC CDCA5 TLK2ENSG00000146872 NCAPG2 INCENP DSN1 CENPH A…
Down	Chromatin organization involved in regulation of transcription	-4.3736	106	0.0031	MSL3 CDC45 H2AFY2 DOT1L H2AZ2 ZMIZ1 C5orf21 MACROH2A1 PCGF1 NRDE2 ATAD2B HELLS ZMIZ2 MORF4L2 ZNFX1 H1-1 ELOF1 RRP8ENSG00000132275 DYDC2 SETDB2 SETDB1 POLE3 ATAD2 DPY30 CENPV BMI1 CDCA4 DYDC1 BEND3 H1-8 H2AC6 H2AC21 H1-10 MORF4L1 H2AP H1-2 H2AX H1-0ENSG00000189060 H2AC11 H2AC11 H2AC7 SERTAD1 H2AC18 H2AFJ H2AC19 H2AB1 HIST1H2AH H2AC15 H2AC14 H2AC16 H2AC4 H2AB3 PCGF2 HIST1H2AK H2AW SIRT1 MORC2 HMGA2…
Down	Nuclear chromosome segregation	-4.3623	199	0.0029	MAD1L1 ZNF207 DDX11 NCAPH2 CENPQ ANAPC4 WAPL SMC1L1 TOP2B SMC1B NDC80 PDS5B ZW10 CDC23 KLHL22 STAG2 NCAPG C11orf51 TTK SMC4 WRAP73 SPOC1 STAG1 TEX11 TEX14 NCAPH NAA50 KIF18A PDS5A ZWINT CENPK KNSTRN SGO1 CDC16 TUBG1 TOP2A CCNB1 PSRC1 CDCA8 ESPL1 CDK5RAP2 DSCC1 NUSAP1 KNL1 ANAPC11 NUF2 HORMAD1 ANKRD53 FANCD2 CENPC CDCA5 NCAPG2 INCENP DSN1 ANAPC1 HNRNPU BUB3 EME1 BUB1B M1AP KASH5 HFM1 ABRAXAS1ENSG0…
Down	Gene silencing	-4.3235	185	0.0031	MSL3 MOV10L1 TNRC6C SRCAP SRRT CDC45 H2AFY2 TNRC6B ZC3H7B DICER1 DOT1L H2AZ2 MACROH2A1 PCGF1 NRDE2 ATAD2B ZC3H7A MORF4L2 H1-1 DGCR8 AJUBA DYDC2 PUM1 MRPL44 WTIP LIMD1 MOV10 ATAD2 HENMT1 DPY30 METTL3ENSG00000165819 BMI1 DYDC1 H1-8 H2AC6 H2AC21 H1-10 MORF4L1 BCDIN3D H2AP H1-2 H2AX H1-0ENSG00000189060 H2AC11 H2AC11 H2AC7 SPOUT1 H2AC18 H2AFJ DND1 H2AC19 H2AB1 HIST1H2AH H2AC15 H2AC14 H2AC16 H2AC4 MARF…
Down	Chromatin organization involved in negative regulation of transcription	-4.2619	95	0.0046	MSL3 CDC45 H2AFY2 DOT1L H2AZ2 C5orf21 MACROH2A1 PCGF1 NRDE2 ATAD2B HELLS MORF4L2 ZNFX1 H1-1 RRP8ENSG00000132275 DYDC2 SETDB2 SETDB1 POLE3 ATAD2 DPY30 CENPV BMI1 DYDC1 BEND3 H1-8 H2AC6 H2AC21 H1-10 MORF4L1 H2AP H1-2 H2AX H1-0ENSG00000189060 H2AC11 H2AC11 H2AC7 H2AC18 H2AFJ H2AC19 H2AB1 HIST1H2AH H2AC15 H2AC14 H2AC16 H2AC4 H2AB3 PCGF2 HIST1H2AK H2AW SIRT1 MORC2 HMGA2 TASOR PHF8 MPHOSPH8 MIER1 POU5F…
Down	RDNA heterochromatin assembly	-4.1901	28	0.011	RRP8ENSG00000132275 BEND3 SIRT1 PHF8 SMARCA5 PHF2 BAZ2A SIRT2ENSG00000068903 SIRT2 H3F3B HIST1H4J H3-3A H3C13 H3C12 H3C1 H3C15 H3C15 H4C15 HIST1H4J HIST1H4J H3C6 H4C1 H3C1 H4C1 H4C5 H4C4 H4C1 H4C1 H3C1 H3C1 H3C1
Down	Mitotic sister chromatid segregation	-4.1673	132	0.0057	MAD1L1 ZNF207 NCAPH2 ANAPC4 NDC80 PDS5B ZW10 CDC23 KLHL22 NCAPG C11orf51 TTK SMC4 WRAP73 SPOC1 TEX14 NCAPH NAA50 KIF18A PDS5A ZWINT CENPK KNSTRN SGO1 CDC16 TUBG1 CCNB1 PSRC1 CDCA8 CDK5RAP2 DSCC1 NUSAP1 ANAPC11 NUF2 ANKRD53 CENPC CDCA5 NCAPG2 DSN1 ANAPC1 HNRNPU BUB3 BUB1B SGO2 MAD2L1 NIPBL UBE2C KIF18B ANAPC7 CHAMP1 RAD21L1 PTTG2 NAA10 FBXO5 MACROH2A1 NEK6ENSG00000119408 CHMP1A CENPEENSG0000013877…
Down	Chromatin remodeling	-4.1359	155	0.0059	SMARCE1 PS1TP5BP1 HNRNPC SMARCB1 SMARCD2 CHD4 HDAC1 SMARCA4 SMARCC2 MTA2 SMARCC1 HDAC2 GATAD2B MPND ARID1B PSME4 KDM5A ACTR6 ACTL6B SMARCA2 SRCAP OIP5 HCFC2 C5orf21 ACTR8 INO80B KDM5B DR1 ARID1A NRDE2 HELLS ZNFX1 KDM5CENSG00000126012 INOC1ENSG00000128908 CHD1L RRP8ENSG00000132275 NASP SETDB2 SETDB1 ANP32E POLE3 SMARCA5 INO80C MIS18A SMARCAD1 VPS72 PBRM1 CENPV BPTF TADA2B DMAP1 BEND3 SPTY2D1 NPM1 …
Down	DNA-dependent DNA replication	-4.0423	161	0.0081	RECQL LIG3ENSG00000005156 RFC2 POLQ POLD1 MCM10 MCM2 MCM6 POLD3 ORC1ENSG00000085840 CDC45 MCM5 GINS1 POLA1 MCM4 POLD2 TWNK RECQL5 TIMELESS MCM3 ORC4 ZRANB3 WRNIP1 MGME1 POLN PCNAENSG00000132646 RFC3 FBH1 ORC3 DNA2 ZGRF1 POLG TICRR ETAA1 MMS22L POLE3 EME1 DONSON RECQL4 DBF4BENSG00000161692 TOPBP1 RFC4 PRIMPOL ORC5LENSG00000164815 WRN MCM7 CDT1 CENPX NOC3L CENPS POLD4 POLE MCMDC2 GINS3 FANCM BLM MC…
Down	DNA replication	-4.0128	241	0.0081	RECQL LIG3ENSG00000005156 RFC2 POLQ POLD1 MCM10 MCM2 MCM6 POLD3 ORC1ENSG00000085840 CDC45 MCM5 GINS1 POLA1 MCM4 RPA3 POLD2 TWNK RECQL5 TIMELESS MCM3 GMNN ORC4 RPA2ENSG00000117748 ZRANB3 WRNIP1 EREG MGME1 POLN PCNAENSG00000132646 RFC3 FBH1 ORC3 DSCC1 DNA2 ZGRF1 PIF1 POLG TICRR ETAA1 MMS22L TERF1 POLE3 EME1 DONSON RECQL4 DBF4BENSG00000161692 TOPBP1 RFC4 PRIMPOL ORC5LENSG00000164815 WRN MCM7 FAM111A…
Down	Regulation of gene expression, epigenetic	-4.006	142	0.0087	MSL3 BRCA1 CDC45 H2AFY2 CTCF DOT1L H2AZ2 ZMIZ1 MACROH2A1 PCGF1 ATAD2B ZMIZ2 MORF4L2 CTCFL H1-1 ELOF1 DYDC2 ATAD2 DPY30 BMI1 CDCA4 DYDC1 H1-8 H2AC6 PCGF5 H2AC21 H1-10 MORF4L1 H2AP H1-2 H2AX H1-0ENSG00000189060 H2AC11 H2AC11 H2AC7 SERTAD1 H2AC18 H2AFJ H2AC19 H2AB1 HIST1H2AH H2AC15 H2AC14 H2AC16 H2AC4 H2AB3 PCGF2 HIST1H2AK H2AW SPHK2 EP300ENSG00000100393 SMCHD1 EZH2 EPC1 MORC2 RBM15 CGGBP1ENSG000001…
Down	Organelle fission	-3.8792	364	0.012	MAD1L1 ZNF207 NCAPH2 TPR RAD51 ANAPC4 MTFR1 TRIP13 CLASP1 TOP2B CDC14A DNM2 NDC80 CDC14B PDS5B RAD54L ZW10 CDC23 RANBP1 KLHL22 DMC1 RP5-1104E15.5 CCNB1IP1 GDAP1 DNM1 NCAPG C11orf51 FBXO5 CUL9 TTK SMC4 WRAP73 SPOC1 MTFR1L TEX11 TEX14 NCAPH MND1 NAA50 KIF18A PDS5A ZWINT CENPK EREG KNSTRN SGO1 CDC16 TUBG1 TOP2A PEX11B CCNB1 PSRC1 SPIRE1 CDCA8 ESPL1 BORA BRIP1 CDK5RAP2 DSCC1 NUSAP1 KIF11 ANAPC11 MAEL…
Down	Nuclear division	-3.8432	329	0.013	MAD1L1 ZNF207 NCAPH2 TPR RAD51 ANAPC4 TRIP13 CLASP1 TOP2B CDC14A NDC80 CDC14B PDS5B RAD54L ZW10 CDC23 RANBP1 KLHL22 DMC1 CCNB1IP1 NCAPG C11orf51 FBXO5 CUL9 TTK SMC4 WRAP73 SPOC1 TEX11 TEX14 NCAPH MND1 NAA50 KIF18A PDS5A ZWINT CENPK EREG KNSTRN SGO1 CDC16 TUBG1 TOP2A CCNB1 PSRC1 SPIRE1 CDCA8 ESPL1 BORA BRIP1 CDK5RAP2 DSCC1 NUSAP1 KIF11 ANAPC11 MAEL NUF2 HORMAD1 ANKRD53 FANCD2 CENPC CDCA5 NCAPG2 IN…
Down	Centromere complex assembly	-3.827	40	0.022	CENPT OIP5 SENP6 HELLS DLGAP5 NASP CENPC MIS18A CENPV CENPW CENPA CENPEENSG00000138778 CENPK ITGB3BP CENPH CENPX CENPS CENPPENSG00000188312 H3-5 HJURP POGZ CENPQ RSF1 C22orf18 RBBP7 CENPL MIS18BP1 KNL1 RB1 CENPU SMARCA5 HIST1H4J NPM1 H4C15 HIST1H4J HIST1H4J H4C1 H4C1 H4C5 H4C4 H4C1 H4C1 RUVBL1
Down	Sister chromatid segregation	-3.8062	150	0.016	MAD1L1 ZNF207 DDX11 NCAPH2 ANAPC4 WAPL SMC1L1 TOP2B SMC1B NDC80 PDS5B ZW10 CDC23 KLHL22 STAG2 NCAPG C11orf51 TTK SMC4 WRAP73 SPOC1 STAG1 TEX14 NCAPH NAA50 KIF18A PDS5A ZWINT CENPK KNSTRN SGO1 CDC16 TUBG1 TOP2A CCNB1 PSRC1 CDCA8 CDK5RAP2 DSCC1 NUSAP1 ANAPC11 NUF2 ANKRD53 CENPC CDCA5 NCAPG2 DSN1 ANAPC1 HNRNPU BUB3 BUB1B SGO2 MAD2L1 NIPBL ESCO2 UBE2C KIF18B ANAPC7 CHAMP1 MEIKIN RAD21L1 PTTG2 NAA10 F…
Down	DNA replication-independent nucleosome assembly	-3.7738	38	0.025	OIP5 NASP MIS18A HAT1 H3F3B HIST1H4J H3-3A H4C15 HIST1H4J HIST1H4J H4C1 H4C1 H4C5 H4C4 H4C1 H4C1 IPO4 ITGB3BP CENPPENSG00000188312 ATRX HJURP CENPQ RSF1 C22orf18 RBBP7 CENPT CENPA CENPL CENPK MIS18BP1 KNL1 CENPC CENPU CENPH SMARCA5 CENPX CENPS NPM1 CENPW RUVBL1
Down	DNA replication-independent nucleosome organization	-3.7738	38	0.025	OIP5 NASP MIS18A HAT1 H3F3B HIST1H4J H3-3A H4C15 HIST1H4J HIST1H4J H4C1 H4C1 H4C5 H4C4 H4C1 H4C1 IPO4 ITGB3BP CENPPENSG00000188312 ATRX HJURP CENPQ RSF1 C22orf18 RBBP7 CENPT CENPA CENPL CENPK MIS18BP1 KNL1 CENPC CENPU CENPH SMARCA5 CENPX CENPS NPM1 CENPW RUVBL1
Down	ATP-dependent chromatin remodeling	-3.7417	76	0.022	SMARCE1 PS1TP5BP1 HNRNPC SMARCB1 SMARCD2 CHD4 HDAC1 SMARCA4 SMARCC2 MTA2 SMARCC1 HDAC2 GATAD2B ARID1B PSME4 ACTR6 ACTL6B SMARCA2 SRCAP OIP5 ACTR8 INO80B ARID1A INOC1ENSG00000128908 NASP ANP32E SMARCA5 MIS18A SMARCAD1 VPS72 PBRM1 DMAP1 SPTY2D1 SMARCA1 CHD8 ITGB3BP CENPPENSG00000188312 HJURP SYCP3ENSG00000139351 CHD3 ERCC6 RNF8 CHD5 TNP2 CENPQ RSF1 ATRX C22orf18 RBBP7 CENPT ACD CENPA CENPL CENPK PO…
Down	DNA repair	-3.702	411	0.02	RAD52 POLDIP2 RECQL LIG3ENSG00000005156 REV3L BRCA1 ERCC1 MNAT1 MRE11 PNKP PARP3 ERCC8 RFC2 RAD51 POLD1 PMS1 NTHL1 NUCKS1 POLB RAD18 XRCC1 MCM2 MCM6 MLH1 UNG POLD3 UBE2A TIGAR XRCC5 WDR70 PALB2 PDS5B RAD54L HUWE1 OTUB2 CDC45 MSH2 CDC7 DMC1 MCM5 APEX1 RBBP8 NBN UBR5 MCM4 ERCC2ENSG00000104884 DOT1L RNASEH2A RPA3 NSMCE4A RECQL5 NEIL3 GTF2H1 RAD51AP1 TIMELESS TDP2ENSG00000111802 MCM9ENSG00000111877 M…

## Sheet: C-A Pathway GAGE
Direction	Pathways	statistic	nGenes	adj.Pval	Genes
Down	DNA conformation change	-4.5214	243	0.016	RECQL DDX11 NCAPH2 WAPL PSME4 MCM2 MCM6 TOP3B OIP5 NBN MCM4 ERCC2ENSG00000104884 RECQL5 NCAPG C5orf21 RAD50 SMC4 SPOC1 NRDE2 HELLS NCAPH ZNFX1 H1-1 TOP2A RRP8ENSG00000132275 NASP ANXA1 SETDB2 NUSAP1 PIF1 SETDB1 POLE3 INCENP SMARCA5 HIST1H2BD HIST1H4J MIS18A RECQL4 WRN MCM7 CENPV BANF1 BEND3 MCMDC2 H1-8 SPTY2D1 H2BC4 TOP1MT H2BC21ENSG00000184678 H1-10 H2BC13 NAP1L3 NAP1L2ENSG00000186462 H1-2 H1-0E…
Down	Chromatin assembly	-4.3544	127	0.016	OIP5 C5orf21 NRDE2 HELLS ZNFX1 H1-1 RRP8ENSG00000132275 NASP SETDB2 SETDB1 POLE3 SMARCA5 HIST1H2BD HIST1H4J MIS18A CENPV BEND3 H1-8 SPTY2D1 H2BC4 H2BC21ENSG00000184678 H1-10 H2BC13 NAP1L3 NAP1L2ENSG00000186462 H1-2 H1-0ENSG00000189060 HIST1H2BK H2BC18 DAXX HIST1H2BN H4C15 HIST1H4J NAP1L4 H2BC14 H2BC4 HIST1H4J H4C1 H2BC9 H4C1 H2BC3 H4C5 H4C4 H2BC4 H4C1 H4C1 H2BU1 RSF1 ATRX SIRT1 CTCF GRWD1 NAA60 S…
Down	DNA packaging	-4.3469	158	0.016	NCAPH2 WAPL PSME4 OIP5 NCAPG C5orf21 SMC4 SPOC1 NRDE2 HELLS NCAPH ZNFX1 H1-1 TOP2A RRP8ENSG00000132275 NASP SETDB2 NUSAP1 SETDB1 POLE3 INCENP SMARCA5 HIST1H2BD HIST1H4J MIS18A CENPV BANF1 BEND3 H1-8 SPTY2D1 H2BC4 H2BC21ENSG00000184678 H1-10 H2BC13 NAP1L3 NAP1L2ENSG00000186462 H1-2 H1-0ENSG00000189060 HIST1H2BK H2BC18 DAXX HIST1H2BN H4C15 HIST1H4J NAP1L4 H2BC14 H2BC4 HIST1H4J H4C1 H2BC9 H4C1 H2BC3…
Down	Nucleosome assembly	-4.1475	86	0.023	OIP5 NASP HIST1H2BD HIST1H4J MIS18A SPTY2D1 H2BC4 H2BC21ENSG00000184678 H2BC13 NAP1L3 NAP1L2ENSG00000186462 HIST1H2BK H2BC18 DAXX HIST1H2BN H4C15 HIST1H4J NAP1L4 H2BC14 H2BC4 HIST1H4J H4C1 H2BC9 H4C1 H2BC3 H4C5 H4C4 H2BC4 H4C1 H4C1 H2BU1 RSF1 ATRX GRWD1 NAA60 SOX9 HAT1 H3F3B ANP32B SMARCA5 H3-3A H3-4 NPM1 H3C13 H3C12 H3C1 H3C15 H3C15 H2AB1 H3C6 H3C1 H2AB3 H3C1 IPO4 H3C1 H3C1 MCM2 KAT6A H2AFY2 MAC…
Down	Chromatin assembly or disassembly	-4.1233	149	0.023	SMARCD1 SMARCD3 OIP5 SMARCD2 C5orf21 NRDE2 HELLS ZNFX1 H1-1 RRP8ENSG00000132275 NASP SETDB2 SETDB1 TLK2ENSG00000146872 POLE3 SMARCA5 HIST1H2BD HIST1H4J MIS18A CENPV BEND3 H1-8 SPTY2D1 H2BC4 H2BC21ENSG00000184678 H1-10 H2BC13 NAP1L3 NAP1L2ENSG00000186462 H1-2 H1-0ENSG00000189060 HIST1H2BK TLK1 H2BC18 DAXX HIST1H2BN H4C15 HIST1H4J NAP1L4 H2BC14 H2BC4 HIST1H4J H4C1 H2BC9 H4C1 H2BC3 H4C5 H4C4 H2BC4 H…
Down	Protein-DNA complex subunit organization	-4.0555	221	0.023	PSMC4 RAD51 SMARCD1 PSME4 MCM2 ACTR6 MCM6 SRCAP SMARCD3 PSMC5 CDC45 DMC1 MCM5 PSMC6 TAF7L CENPT OIP5 MCM4 SMARCD2 SUPT6H MCM3 SENP6 DR1 HELLS TAF12 TAF1L H1-1 DLGAP5 INOC1ENSG00000128908 NASP ORC3 POLR1E GTF2B GTF2A2 ANP32E CENPC TAF1 POLE3 SMARCA5 GTF2E1ENSG00000153767 HIST1H2BD HIST1H4J MIS18A VPS72 PSMC3ENSG00000165916 MCM7 CENPV CDT1 BPTF DMAP1 MCMDC2 H1-8 TAF7 SPTY2D1 H2BC4 H2BC21ENSG0000018…
Down	Protein-DNA complex assembly	-3.9843	189	0.027	PSMC4 RAD51 MCM2 MCM6 PSMC5 CDC45 DMC1 MCM5 PSMC6 TAF7L CENPT OIP5 MCM4 MCM3 SENP6 DR1 HELLS TAF12 TAF1L DLGAP5 NASP ORC3 POLR1E GTF2B GTF2A2 CENPC TAF1 HIST1H2BD HIST1H4J MIS18A PSMC3ENSG00000165916 MCM7 CENPV CDT1 MCMDC2 TAF7 SPTY2D1 H2BC4 H2BC21ENSG00000184678 H2BC13 NAP1L3 NAP1L2ENSG00000186462 HIST1H2BK CENPW H2BC18 DAXX HIST1H2BN LINC02218 H4C15 GTF2H5 HIST1H4J NAP1L4 H2BC14 H2BC4 HIST1H4J …
Down	Nucleosome organization	-3.9387	119	0.032	SMARCD1 PSME4 ACTR6 SRCAP SMARCD3 OIP5 SMARCD2 SUPT6H H1-1 INOC1ENSG00000128908 NASP ANP32E POLE3 SMARCA5 HIST1H2BD HIST1H4J MIS18A VPS72 BPTF DMAP1 H1-8 SPTY2D1 H2BC4 H2BC21ENSG00000184678 H1-10 H2BC13 NAP1L3 NAP1L2ENSG00000186462 H1-2 H1-0ENSG00000189060 HIST1H2BK H2BC18 DAXX HIST1H2BN H4C15 HIST1H4J NAP1L4 H2BC14 H2BC4 HIST1H4J H4C1 H2BC9 H4C1 H2BC3 H4C5 H4C4 H2BC4 H4C1 H4C1 H2BU1 RSF1 SMARCE1…
Down	Response to virus	-3.727	230	0.051	APOBEC3H CD40 SAMHD1ENSG00000101347 TLR8 BNIP3LENSG00000104765 DDX58 LGP2 OAS2 IFIH1 IFIT3 IFIT2 APOBEC3A APOBEC3F BST2 RSAD2 OASL RNASEL HERC5 IFITM3 IFIT5 SLFN13 VWCE ISG20 SLFN11 IFNL1 IFNL2 IFITM1ENSG00000185885 TLR7 GPATCH3 IFIT1B APOBEC3G TLR9 APOBEC3C APOBEC3A STING1 IRAK3 TRAF3IP2 HYAL2 BCL3 HSP90AA1 ZMPSTE24 BAX MAVS NLRP1 IL12RB1 HIF1AENSG00000100644 RNF125 FMR1 PQBP1 PYCARD GSDME ZC3HA…
Down	DNA repair	-3.7145	419	0.051	RAD52 POLDIP2 RECQL LIG3ENSG00000005156 REV3L BRCA1 ERCC1 MNAT1 MRE11 PNKP PARP3 ERCC8 RFC2 RAD51 POLD1 PMS1 NTHL1 NUCKS1 POLB RAD18 XRCC1 MCM2 MCM6 MLH1 UNG POLD3 UBE2A TIGAR XRCC5 WDR70 PALB2 PDS5B RAD54L HUWE1 OTUB2 CDC45 MSH2 CDC7 DMC1 MCM5 APEX1 RBBP8 NBN UBR5 MCM4 ERCC2ENSG00000104884 DOT1L RNASEH2A RPA3 NSMCE4A RECQL5 NEIL3 GTF2H1 RAD51AP1 TIMELESS TDP2ENSG00000111802 MCM9ENSG00000111877 M…
Down	Defense response to virus	-3.6196	177	0.062	APOBEC3H CD40 SAMHD1ENSG00000101347 TLR8 BNIP3LENSG00000104765 OAS2 IFIT3 IFIT2 APOBEC3A APOBEC3F BST2 RSAD2 OASL RNASEL HERC5 IFITM3 IFIT5 SLFN13 ISG20 SLFN11 IFNL1 IFNL2 IFITM1ENSG00000185885 TLR7 GPATCH3 IFIT1B APOBEC3G TLR9 APOBEC3C APOBEC3A STING1 TRAF3IP2 HSP90AA1 ZMPSTE24 MAVS NLRP1 IL12RB1 RNF125 PQBP1 PYCARD CREB3 DDX58 C1QBP LGP2 IL23A IL12B IFIH1 STAT1 CD207 NT5C3ENSG00000122643 IRF-1 …
Down	Defense response to symbiont	-3.6196	177	0.062	APOBEC3H CD40 SAMHD1ENSG00000101347 TLR8 BNIP3LENSG00000104765 OAS2 IFIT3 IFIT2 APOBEC3A APOBEC3F BST2 RSAD2 OASL RNASEL HERC5 IFITM3 IFIT5 SLFN13 ISG20 SLFN11 IFNL1 IFNL2 IFITM1ENSG00000185885 TLR7 GPATCH3 IFIT1B APOBEC3G TLR9 APOBEC3C APOBEC3A STING1 TRAF3IP2 HSP90AA1 ZMPSTE24 MAVS NLRP1 IL12RB1 RNF125 PQBP1 PYCARD CREB3 DDX58 C1QBP LGP2 IL23A IL12B IFIH1 STAT1 CD207 NT5C3ENSG00000122643 IRF-1 …
Down	Chromosome segregation	-3.6012	248	0.062	MAD1L1 ZNF207 DDX11 NCAPH2 CENPQ ANAPC4 WAPL CSNK2A2 SMC1L1 TOP2B SMC1B NDC80 PDS5B ZW10 CDC23 KLHL22 STAG2 CENPT OIP5 NCAPG C11orf51 TTK SMC4 NEK11 WRAP73 SPOC1 STAG1 TEX11 TEX14 NCAPH NAA50 KIF18A PDS5A ZWINT CENPK DLGAP5 KNSTRN SGO1 CDC16 TUBG1 TOP2A CCNB1 PSRC1 CDCA8 ESPL1 CDK5RAP2 DSCC1 NUSAP1 KNL1 ANAPC11 NUF2 HORMAD1 ANKRD53 FANCD2 CENPC CDCA5 TLK2ENSG00000146872 NCAPG2 INCENP DSN1 CENPH A…
Down	Chromatin remodeling	-3.4349	155	0.1	SMARCE1 PS1TP5BP1 HNRNPC SMARCB1 SMARCD2 CHD4 HDAC1 SMARCA4 SMARCC2 MTA2 SMARCC1 HDAC2 GATAD2B MPND ARID1B PSME4 KDM5A ACTR6 ACTL6B SMARCA2 SRCAP OIP5 HCFC2 C5orf21 ACTR8 INO80B KDM5B DR1 ARID1A NRDE2 HELLS ZNFX1 KDM5CENSG00000126012 INOC1ENSG00000128908 CHD1L RRP8ENSG00000132275 NASP SETDB2 SETDB1 ANP32E POLE3 SMARCA5 INO80C MIS18A SMARCAD1 VPS72 PBRM1 CENPV BPTF TADA2B DMAP1 BEND3 SPTY2D1 NPM1 …
Down	Adaptive immune response	-3.4308	273	0.1	TNFRSF1B TXK MSH2 CD40 BMXENSG00000102010 RIPK2 IL23A IFNG ITK SASH3 IGLL1 CRP ANXA1 TEC IL18BP BCL10 SUSD4 TNFRSF21 IFNA5 CD226ENSG00000150637 CD8A CD1D CD1AENSG00000158477 CD1B FCER1G SYK RAG1ENSG00000166349 SHLD1 IFNE IL27 IFNA1 IGLL5 CD46 IL1B IL6ST XCL1 FOXP3 TFRC PVR CEACAM1 SIRT1 IL12RB1 IL4I1 AHR CD81 IL12B IL1R1 IL18R1 MAD2L2 LY9 SHLD2 C4BPA C4BPBENSG00000123843 ZBTB1 TRPM4 KLRD1 KLRC1 S…
Down	DNA recombination	-3.4101	225	0.1	RAD52 RECQL REV3L BRCA1 ERCC1 MRE11 RAD51 NUCKS1 TRIP13 TCF3 MCM2 MCM6 TOP2B PALB2 RAD54L CDC45 MSH2 CDC7 DMC1 MCM5 CCNB1IP1 CD40 RBBP8 NBN MCM4 ERCC2ENSG00000104884 RPA3 RECQL5 RAD51AP1 MCM9ENSG00000111877 MCM3 RAD50 MSH6 RPA2ENSG00000117748 TEX11 MND1 SHLD2 H1-1 MCM8 XRCC3 HELB TEP1 GINS2 TOP2A TERF2ENSG00000132604 FBH1 RNF138 BRIP1 NABP2 BRCA2 FANCD2 MMS22L GINS4 XRCC4 EME1 NSMCE2 RECQL4 HFM1 …
Down	Response to type I interferon	-3.3349	61	0.14	STAT1 ZBP1 NLRC5 IFITM3 IFNAR2 STAT2 HEL-S-51e IFITM1ENSG00000185885 MAVS SAMHD1ENSG00000101347 WNT5A IFNAR1 SMPD1 USP18 ISG15 OAS2 TRIM6 IRF3 ADAR PTPN2 TBK1 YTHDF3ENSG00000185728 IFIT1B TREX1 IKBKE UBE2K MUL1 HSP90AB1 TTLL12 CACTINENSG00000105298 CDC37 DCST1 METTL3ENSG00000165819 IFI27ENSG00000165949 FADD MYD88 IRAK1 YTHDF2 IFI27 TRIM56 IFI35 IP6K2 TYK2 PTPN6 IRF6 IFIT3 IFIT2 EGR1ENSG0000012073…
Down	Type I interferon signaling pathway	-3.3246	58	0.14	STAT1 ZBP1 NLRC5 IFITM3 IFNAR2 STAT2 IFITM1ENSG00000185885 MAVS SAMHD1ENSG00000101347 WNT5A IFNAR1 USP18 OAS2 TRIM6 IRF3 ADAR PTPN2 TBK1 YTHDF3ENSG00000185728 TREX1 IKBKE UBE2K MUL1 HSP90AB1 TTLL12 CACTINENSG00000105298 CDC37 DCST1 METTL3ENSG00000165819 IFI27ENSG00000165949 FADD MYD88 IRAK1 ISG15 YTHDF2 IFI27 IFI35 IP6K2 TYK2 PTPN6 IRF6 IFIT3 IFIT2 EGR1ENSG00000120738 IRF-1 IFI6 BST2 XAF1 RSAD2 O…
Down	Cellular response to type I interferon	-3.3246	58	0.14	STAT1 ZBP1 NLRC5 IFITM3 IFNAR2 STAT2 IFITM1ENSG00000185885 MAVS SAMHD1ENSG00000101347 WNT5A IFNAR1 USP18 OAS2 TRIM6 IRF3 ADAR PTPN2 TBK1 YTHDF3ENSG00000185728 IFIT1B TREX1 IKBKE UBE2K MUL1 HSP90AB1 TTLL12 CACTINENSG00000105298 CDC37 DCST1 METTL3ENSG00000165819 IFI27ENSG00000165949 FADD MYD88 IRAK1 ISG15 YTHDF2 IFI27 IFI35 IP6K2 TYK2 PTPN6 IRF6 IFIT3 IFIT2 EGR1ENSG00000120738 IRF-1 IFI6 BST2 XAF1 …
Down	Histone exchange	-3.3233	52	0.14	PSME4 ACTR6 SRCAP OIP5 NASP ANP32E MIS18A VPS72 DMAP1 SPTY2D1 ITGB3BP CENPPENSG00000188312 HJURP SYCP3ENSG00000139351 RNF8 CHD5 TNP2 CENPQ RSF1 ATRX C22orf18 RBBP7 CENPT ACD CENPA CENPL CENPK POT1 MIS18BP1 H3F3B TERF2ENSG00000132604 KNL1 CENPC TERF1 CENPU CENPH SMARCA5 HIST1H4J H3-3A H3-4 CENPX CENPS NPM1 CENPW DAXX H4C15 HIST1H4J HIST1H4J H4C1 H4C1 H4C5 H4C4 H4C1 H4C1 RUVBL1 TINF2
Down	ATP-dependent chromatin remodeling	-3.305	76	0.14	SMARCE1 PS1TP5BP1 HNRNPC SMARCB1 SMARCD2 CHD4 HDAC1 SMARCA4 SMARCC2 MTA2 SMARCC1 HDAC2 GATAD2B ARID1B PSME4 ACTR6 ACTL6B SMARCA2 SRCAP OIP5 ACTR8 INO80B ARID1A INOC1ENSG00000128908 NASP ANP32E SMARCA5 MIS18A SMARCAD1 VPS72 PBRM1 DMAP1 SPTY2D1 SMARCA1 CHD8 ITGB3BP CENPPENSG00000188312 HJURP SYCP3ENSG00000139351 CHD3 ERCC6 RNF8 CHD5 TNP2 CENPQ RSF1 ATRX C22orf18 RBBP7 CENPT ACD CENPA CENPL CENPK PO…
Down	Centromere complex assembly	-3.2835	40	0.16	CENPT OIP5 SENP6 HELLS DLGAP5 NASP CENPC MIS18A CENPV CENPW CENPA CENPEENSG00000138778 CENPK ITGB3BP CENPH CENPX CENPS CENPPENSG00000188312 H3-5 HJURP POGZ CENPQ RSF1 C22orf18 RBBP7 CENPL MIS18BP1 KNL1 RB1 CENPU SMARCA5 HIST1H4J NPM1 H4C15 HIST1H4J HIST1H4J H4C1 H4C1 H4C5 H4C4 H4C1 H4C1 RUVBL1
Down	Posttranscriptional gene silencing	-3.2037	116	0.16	MOV10L1 TNRC6C SRRT TNRC6B ZC3H7B DICER1 NRDE2 ZC3H7A DGCR8 AJUBA PUM1 MRPL44 WTIP LIMD1 MOV10 HENMT1 METTL3ENSG00000165819 BCDIN3D SPOUT1 DND1 MARF1 TNRC6A AGO2 RAN MYCN TUT7 AGO1 FMR1 DDX6 FXR1 EIF4G1 XPO5 CNOT1 BMP4 AGO3 AGO4 TUT4 ZC3H10 tmp_locus_9 IL6 RIPK1 TARBP2 TP53 CELF1 ADAR PUS10 ZC3H12A TERT STAT3 RBM4 PRKRA EIF4ENIF1 LIN28B GIGYF2 ELAVL1 ZMPSTE24 ZFP36ENSG00000128016 LIN28A PPP3CA MY…
Down	Double-strand break repair	-3.1555	204	0.17	RAD52 RECQL LIG3ENSG00000005156 REV3L BRCA1 MRE11 PARP3 RAD51 NUCKS1 POLB MCM2 MCM6 XRCC5 WDR70 PALB2 RAD54L OTUB2 CDC45 CDC7 DMC1 MCM5 RBBP8 NBN UBR5 MCM4 RPA3 RECQL5 RAD51AP1 TDP2ENSG00000111802 MCM9ENSG00000111877 MCM3 RNF8 RAD50 ACTR8 RPA2ENSG00000117748 DCLRE1B SLF2 SHLD2 CYREN DEKENSG00000124795 MCM8 XRCC3 HELB PARP2 GINS2 FBH1 RNF138 BRIP1 APTX NABP2 BRCA2 PARP1 FANCD2 MMS22L CDCA5 GINS4 P…
Up	Keratinization	4.9735	73	0.002	KRT2 CYP26B1 CASP14 CNFN PPL TGM3 KRT17 ABCA12 TCHH LCE2B SPRR2G LCE3D IVL SPRR3 SPRR2D TMEM79 EVPL SPRR1A LCE1D SFN SHARPIN SPRR4 LCE3A LCE3E LCE5A LCE1E KRT16 LCE2C LCE2D KAZN LCE1B SPRR2B LCE1C HRNR SPRR2E SPRR2F TGM1 CDH3 CERS3 CDSN KRT33A CAPN1 DSG2ENSG00000046604 PKP2 PKP1 DSP KRT32 KRT18 PERP CSTAENSG00000121552 PI3 CAPNS1 KLK14 SPINK5 DSG3 DSG1 DSC1ENSG00000134765 KRT7 PCSK6 FURIN FLG PKP…
Up	Skin development	4.7761	200	0.002	DSP COL1A1 ERRFI1 ANXA1 FLG2 FLG ST14 CASP3 HRNR GRHL2ENSG00000083307 CSTAENSG00000121552 FST GATA6 IVL EVPL SPRR1A KRT9 KRT2 HPSE TXNIP TGM1 CYP26B1 TFAP2B TRAF3IP2 NGFR ELOVL1 FGF10 TP63 TSG101 CELSR1 FOSL2 PSEN1 ZMPSTE24 ADAMTS2 IFT74 TRPC4AP STK4 TRADD FA2H FZD3 DKK4 ERCC2ENSG00000104884 CASP14 CNFN LSR LHX2 SUFU FOXN1 PTGES3 SRFENSG00000112658 ARRDC3 WNT5A WDR48 ITGB6 IGFBP5 SOS1 HDAC1 ASH1L…
Up	Epidermis development	4.7715	232	0.002	SLC4A7 WHRN OVOL3ENSG00000105261 ERRFI1 KLK14 ANXA1 ZNF750 ST14 ERCC3 CASP3 OVOL1 MAFF PDZD7 KRTDAP MYO6 MAFG PITX2 GRHL2ENSG00000083307 DSP SFRP4 GLI1 CSTAENSG00000121552 BMP4 SPINK5 FST GATA6 IVL EVPL SPRR1A KRT2 HPSE TXNIP TGM1 CYP26B1 PAFAH1B1 USH2A NGFR YBX1 FGF10 TP63 TSG101 CELSR1 FOSL2 KEAP1 ZMPSTE24 IFT74 TRIOBP TRPC4AP STK4 JAG1 TRADD FA2H FZD3 DKK4 ERCC2ENSG00000104884 CASP14 CNFN PLOD…
Up	Epidermal cell differentiation	4.7356	161	0.002	SLC4A7 WHRN OVOL3ENSG00000105261 ERRFI1 ANXA1 ST14 ERCC3 CASP3 OVOL1 MAFF PDZD7 MYO6 MAFG PITX2 GRHL2ENSG00000083307 DSP SFRP4 GLI1 CSTAENSG00000121552 BMP4 SPINK5 GATA6 IVL EVPL SPRR1A KRT2 TXNIP TGM1 CYP26B1 PAFAH1B1 USH2A TP63 TSG101 FOSL2 KEAP1 IFT74 TRIOBP STK4 JAG1 FA2H ERCC2ENSG00000104884 CASP14 CNFN EZH2 SLC9A3R1 FOXN1 RIPOR2 HDAC1 MYCL PTCH2 IRF6 PPL PLS1 TGM3 ATL1-alpha KRT17 PALLD LAT…
Up	Keratinocyte differentiation	4.6313	125	0.003	ERRFI1 ANXA1 ST14 CASP3 GRHL2ENSG00000083307 DSP CSTAENSG00000121552 IVL EVPL SPRR1A KRT2 TXNIP TGM1 CYP26B1 TP63 TSG101 FOSL2 IFT74 STK4 CASP14 CNFN FOXN1 IRF6 PPL TGM3 ATL1-alpha KRT17 PALLD LATS1 GRHL1 FLNB YAP1 ABCA12 UGCG SAV1 CD109ENSG00000156535 TCHH LCE2B SPRR2G LCE3D SPRR3 SPRR2D TMEM79 INTU DNASE1L2 RBPJ MAP2K1ENSG00000169032 CLIC4 LCE1D KDF1 SFN SHARPIN ALOX15B PNPLA1 SPRR4 POU3F1 LCE3…
Up	Cornification	4.4952	65	0.0069	CYP26B1 CASP14 TMEM79 CERS3 CDSN KRT33A CAPN1 DSG2ENSG00000046604 PKP2 PKP1 DSP KRT32 KRT18 PERP PPL CSTAENSG00000121552 PI3 CAPNS1 KRT17 KLK14 SPINK5 DSG3 DSG1 DSC1ENSG00000134765 KRT7 PCSK6 FURIN FLG PKP4 ST14 TCHH SPRR2G LCE3D IVL SPRR3 SPRR2D KLK5 KRT80 KRT1 EVPL KRT24 SPRR1A KRT8 KRT78 KRT6C KRT72 KRT19 KRT38 KRT13 KRT9 KRT20 KRT27 KRT2 LIPM JUP DSG4 SPINK6 PKP3 KRT76 KRT6B KRT79 KRT73 KRT5 …

## Sheet: C-B Pathway GAGE
Direction	Pathways	statistic	nGenes	adj.Pval	Genes
Up	Keratinocyte differentiation	5.8616	109	2.5e-05	ERRFI1 ANXA1 ST14 CASP3 GRHL2ENSG00000083307 DSP CSTAENSG00000121552 IVL EVPL SPRR1A KRT2 TXNIP TGM1 CYP26B1 TP63 TSG101 FOSL2 IFT74 STK4 CASP14 CNFN FOXN1 IRF6 PPL TGM3 ATL1-alpha KRT17 PALLD LATS1 GRHL1 FLNB YAP1 ABCA12 UGCG SAV1 CD109ENSG00000156535 TCHH LCE2B SPRR2G LCE3D SPRR3 SPRR2D TMEM79 INTU DNASE1L2 RBPJ MAP2K1ENSG00000169032 CLIC4 LCE1D KDF1 SFN SHARPIN ALOX15B PNPLA1 SPRR4 POU3F1 LCE3…
Up	Epidermal cell differentiation	5.81	144	2.5e-05	SLC4A7 WHRN OVOL3ENSG00000105261 ERRFI1 ANXA1 ST14 ERCC3 CASP3 OVOL1 MAFF PDZD7 MYO6 MAFG PITX2 GRHL2ENSG00000083307 DSP SFRP4 GLI1 CSTAENSG00000121552 BMP4 SPINK5 GATA6 IVL EVPL SPRR1A KRT2 TXNIP TGM1 CYP26B1 PAFAH1B1 USH2A TP63 TSG101 FOSL2 KEAP1 IFT74 TRIOBP STK4 JAG1 FA2H ERCC2ENSG00000104884 CASP14 CNFN EZH2 SLC9A3R1 FOXN1 RIPOR2 HDAC1 MYCL PTCH2 IRF6 PPL PLS1 TGM3 ATL1-alpha KRT17 PALLD LAT…
Up	Keratinization	5.7848	64	4.8e-05	KRT2 CYP26B1 CASP14 CNFN PPL TGM3 KRT17 ABCA12 TCHH LCE2B SPRR2G LCE3D IVL SPRR3 SPRR2D TMEM79 EVPL SPRR1A LCE1D SFN SHARPIN SPRR4 LCE3A LCE3E LCE5A LCE1E KRT16 LCE2C LCE2D KAZN LCE1B SPRR2B LCE1C HRNR SPRR2E SPRR2F TGM1 CDH3 CERS3 CDSN KRT33A CAPN1 DSG2ENSG00000046604 PKP2 PKP1 DSP KRT32 KRT18 PERP CSTAENSG00000121552 PI3 CAPNS1 KLK14 SPINK5 DSG3 DSG1 DSC1ENSG00000134765 KRT7 PCSK6 FURIN FLG PKP…
Up	Epidermis development	5.5907	208	3.4e-05	SLC4A7 WHRN OVOL3ENSG00000105261 ERRFI1 KLK14 ANXA1 ZNF750 ST14 ERCC3 CASP3 OVOL1 MAFF PDZD7 KRTDAP MYO6 MAFG PITX2 GRHL2ENSG00000083307 DSP SFRP4 GLI1 CSTAENSG00000121552 BMP4 SPINK5 FST GATA6 IVL EVPL SPRR1A KRT2 HPSE TXNIP TGM1 CYP26B1 PAFAH1B1 USH2A NGFR YBX1 FGF10 TP63 TSG101 CELSR1 FOSL2 KEAP1 ZMPSTE24 IFT74 TRIOBP TRPC4AP STK4 JAG1 TRADD FA2H FZD3 DKK4 ERCC2ENSG00000104884 CASP14 CNFN PLOD…
Up	Cornification	5.4299	57	0.00018	CYP26B1 CASP14 TMEM79 CERS3 CDSN KRT33A CAPN1 DSG2ENSG00000046604 PKP2 PKP1 DSP KRT32 KRT18 PERP PPL CSTAENSG00000121552 PI3 CAPNS1 KRT17 KLK14 SPINK5 DSG3 DSG1 DSC1ENSG00000134765 KRT7 PCSK6 FURIN FLG PKP4 ST14 TCHH SPRR2G LCE3D IVL SPRR3 SPRR2D KLK5 KRT80 KRT1 EVPL KRT24 SPRR1A KRT8 KRT78 KRT6C KRT72 KRT19 KRT38 KRT13 KRT9 KRT20 KRT27 KRT2 LIPM JUP DSG4 SPINK6 PKP3 KRT76 KRT6B KRT79 KRT73 KRT5 …
Up	Skin development	5.1698	178	0.00018	DSP COL1A1 ERRFI1 ANXA1 FLG2 FLG ST14 CASP3 HRNR GRHL2ENSG00000083307 CSTAENSG00000121552 FST GATA6 IVL EVPL SPRR1A KRT9 KRT2 HPSE TXNIP TGM1 CYP26B1 TFAP2B TRAF3IP2 NGFR ELOVL1 FGF10 TP63 TSG101 CELSR1 FOSL2 PSEN1 ZMPSTE24 ADAMTS2 IFT74 TRPC4AP STK4 TRADD FA2H FZD3 DKK4 ERCC2ENSG00000104884 CASP14 CNFN LSR LHX2 SUFU FOXN1 PTGES3 SRFENSG00000112658 ARRDC3 WNT5A WDR48 ITGB6 IGFBP5 SOS1 HDAC1 ASH1L…
Up	Epithelial cell differentiation	4.011	388	0.022	TNMD SLC4A7 DLX3 ADD1 WHRN PCK2 PPP1R16B OVOL3ENSG00000105261 UPK2 ERRFI1 WDR77 TJP2 PCK1 BFSP1 ENAM ANXA1 CNMD PDX1 GATA6 ST14 F11RENSG00000158769 ERCC3 CASP3 DEUP1ENSG00000165325 COL22A1ENSG00000169436 OVOL1 MAF PSAPL1 APOLD1 SYNE4 COL18A1 CEP63 MAFF PDZD7 MYO6 MAFG PSAP TJP1 PCK2 PITX2 CCDC88C HEL114 FOXJ2 CAMSAP3ENSG00000076826 GRHL2ENSG00000083307 DSP UPK3A UPK1A CDK6 MET SFRP4 BCCIP FOXN1 G…
