# Supplementary material for: Sequencing-based transcriptome analysis reveals diversification of immune response- and angiogenesis-related expression patterns of early-stage cervical carcinoma as compared with high-grade CIN
Source: Front Immunol. 2023 Sep 4;14:1215607. doi: 10.3389/fimmu.2023.1215607 (PMC10507244; doi:10.3389/fimmu.2023.1215607)
Supplement: Supplementary file 2 [file DataSheet_2.zip › Supplementary files_rev/Supplementary File 2.xlsx]

## Sheet: A - B
Table S8. PREDA analysis of differentially expressed chromosome regions in sample groups 'A', 'B', and 'C' (pairwise comparisons).
Regulation	chr	start	end	size	Ngenes	band	ID	Genes
Up	5	1882324	3446679	1.564	3	p15	1	IRX2 C5orf38 ENSG00000186493 LINC01019
Up	12	18200488	19562423	1.362	5	p12	2	PIK3C2G PLCZ1 CAPZA3 PLEKHA5 AEBP2
Up	19	42524741	43806540	1.282	31	q13	3	CEACAM8 PSG3 PSG8 PSG8-AS1 PSG1 PSG6 PSG7 PSG11 PSG2 PSG5 PSG4 PSG9 CEACAMP10 CD177 TEX101 LYPD3 PHLDB3 ETHE1 ZNF575 XRCC1 PINLYP IRGQ ZNF576 SRRM5 ZNF428 CADM4 PLAUR SMG9 KCNN4 LYPD5
Down	2	37995164	40354161	2.359	19	p22	4	CYP1B1 CYP1B1-AS1 ENSG00000232973 ATL2 LINC02613 ENSG00000231367 HNRNPLL GALM SRSF7 GEMIN6 DHX57 MORN2 ARHGEF33 SOS1 CDKL4 MAP4K3 ENSG00000011566 TMEM178A THUMPD2 SLC8A1-AS1 SLC8A1
Down	2	43413444	45500422	2.087	14	p21	5	PLEKHH2 C1GALT1C1L DYNC2LI1 ABCG5 ABCG8 LRPPRC PPM1B SLC3A1 PREPL CAMKMT SIX3 SIX2 LINC01121 SRBD1
Down	2	75519512	80296551	4.777	9	p12	6	EVA1A-AS MRPL19 GCFC2 LRRTM4 LRRTM4-AS1 LINC01851 REG1A CTNNA2 LRRTM1
Down	2	101795769	106429851	4.634	27	q11-q12	7	IL1R2 IL1R1 IL1RL2 IL1RL1 IL18R1 IL18RAP SLC9A4 SLC9A2 MFSD9 TMEM182 LINC01103 LINC01114 PANTR1 POU3F3 LINC01159 MRPS9-AS2 MRPS9 MRPS9-AS1 LINC01918 GPR45 TGFBRAP1 C2orf49 FHL2 NCK2 ECRG4 UXS1 RGPD3
Down	2	161246890	169955792	8.709	37	q24-q31	8	PSMD14 TBR1 SLC4A10 DPP4 FAP IFIH1 GCA KCNH7 FIGN GRB14 COBLL1 SLC38A11 SCN3A SCN2A CSRNP3 GALNT3 TTC21B SCN1A-AS1 SCN1A SCN9A SCN7A XIRP2 B3GALT1 STK39 CERS6 MIR4774 DHRS9 LRP2 BBS5 KLHL41 FASTKD1 PPIG CCDC173 PHOSPHO2 SSB METTL5 UBR3
Down	2	184596292	189128605	4.532	13	q32	9	ZNF804A FSIP2-AS2 FSIP2 ZC3H15 ITGAV FAM171B CALCRL TFPI GULP1 MIR561 COL3A1 MIR3606 COL5A2
Down	2	208177686	213847440	5.67	16	q34	10	IDH1 PIKFYVE PTH2R MAP2 UNC80 RPE KANSL1L ACADL MYL1 LANCL1 CPS1 CPS1-IT1 ERBB4 MIR548F2 IKZF2 SPAG16
Down	2	227700895	231287697	3.587	21	q36-q37	11	CCL20 DAW1 SPHKAP PID1 DNER TRIP12 FBXO36 SLC16A14 SP110 SP140 SP140L SP100 LINC01907 CAB39 ITM2C GCSIR GPR55 C2orf72 PSMD1 HTR2B ARMC9
Down	3	68842531	70258807	1.416	9	p14-p13	12	EOGT TMF1 MIR3136 UBA3 ARL6IP5 LMOD3 FRMD4B ENSG00000114541 MITF SAMMSON
Down	4	16700109	17931537	1.231	7	p15	13	QDPR LAP3 ENSG00000002549 MED28 FAM184B DCAF16 NCAPG LCORL
Down	4	20724594	21464729	0.74	1	p15	14	MIR7978
Down	4	70525656	74450070	3.924	28	q13	15	AMBN ENAM JCHAIN UTP3 RUFY3 GRSF1 MOB1B DCK SLC4A4 ADAMTS3 COX18 ANKRD17 ALB AFP ENSG00000081051 RASSF6 CXCL8 CXCL6 CXCL1 PF4 PPBP CXCL5 CXCL3 PPBPP2 CXCL2 MTHFD2L ENSG00000163738 EPGN EREG AREG ENSG00000109321
Down	4	97429290	100637733	3.208	22	q23-q24	16	RAP1GDS1 TSPAN5 EIF4E METAP1 ADH5 ADH4 ADH6 ADH1A ADH1B ADH1C ADH7 TRMT10A MTTP C4orf54 DAPP1 LAMTOR3 DNAJB14 H2AZ1 DDIT4L EMCN
Down	4	149623971	163347913	13.724	50	q31-q32	17	DCLK2 LRBA MAB21L2 RPS3A SH3D19 PRSS48 FAM160A1 GATB LINC02273 FBXW7 FBXW7-AS1 MIR3140 MIR4453HG TMEM154 TIGD4 ARFIP1 FHDC1 TRIM2 MND1 TMEM131L TLR2 RNF175 SFRP2 PLRG1 FGB FGA FGG LRAT RBM46 NPY2R ENSG00000185149 MAP9 GUCY1A1 GUCY1B1 PDGFC GLRB GRIA2 GASK1B TMEM144 RXFP1 C4orf46 ETFDH PPID FNIP2 C4orf45 RAPGEF2 FSTL5 MIR4454 NAF1 NPY1R NPY5R
Down	5	6325162	8468815	2.144	11	p15	18	MED10 UBE2QL1 NSUN2 SRD5A1 LINC02102 TENT4A ADCY2 C5orf49 MTRR FASTKD3 MIR4458HG
Down	6	47020029	47983935	0.964	6	p12	19	TNFRSF21 CD2AP ADGRF2 ADGRF4 OPN5 PTCHD4
Down	6	129199852	134243680	5.044	33	q22-q23	20	ARHGAP18 TMEM244 L3MBTL3 SAMD3 TMEM200A SMLR1 EPB41L2 AKAP7 ARG1 MED23 ENPP3 ENSG00000154269 OR2A4 CTAGE9 ENPP1 CCN2 LINC01013 MOXD1 STX7 TAAR1 VNN1 VNN3 VNN2 SLC18B1 RPS12 SNORD101 SNORD100 SNORA33 EYA4 TARID TCF21 TBPL1 SLC2A12 SGK1
Down	6	161054556	165657682	4.603	8	q26-q27	21	AGPAT4 PRKN PACRG PACRG-AS2 PACRG-AS3 QKI C6orf118 PDE10A
Down	7	15648947	20305574	4.657	18	p21	22	CRPPA CRPPA-AS1 SOSTDC1 ANKMY2 BZW2 TSPAN13 AGR2 AGR3 AHR LINC02889 SNX13 HDAC9 TWIST1 POLR1F TMEM196 MACC1 MACC1-AS1
Down	7	28562607	31081893	2.519	24	p14	23	TRIL CPVL PRR15 DPY19L2P3 MIR550A3 WIPF3 SCRN1 FKBP14 PLEKHA8 MTURN ZNRF2 LINC01176 NOD1 GGCT GARS1 CRHR2 INMT ENSG00000241644 MINDY4 AQP1 ENSG00000240583 GHRHR ADCYAP1R1
Down	7	83506188	98964382	15.458	81	q21-q22	24	SEMA3A SEMA3D GRM3 ELAPOR2 ENSG00000224046 DMTF1 TMEM243 CROT ABCB4 ABCB1 RUNDC3B SLC25A40 DBF4 ADAM22 SRI SRI-AS1 STEAP4 STEAP2-AS1 DPY19L2P4 STEAP1 STEAP2 CFAP69 GTPBP10 CLDN12 CDK14 PTTG1IP2 FZD1 MTERF1 AKAP9 CYP51A1 CYP51A1-AS1 LRRD1 KRIT1 MIR1285-1 ANKIB1 TMBIM7P GATAD1 ERVW-1 ENSG00000242950 PEX1 RBM48 FAM133B CDK6 SAMD9 SAMD9L HEPACAM2 VPS50 CALCR MIR4652 TFPI2 GNG11 BET1 COL1A2 CASD1 SGCE…
Down	7	102303401	107784346	5.481	42	q22-q31	25	SPDYE6 PRKRIP1 MIR548O ORAI2 ALKBH4 LRWD1 MIR4467 POLR2J RASA4B SPDYE2 POLR2J3 RASA4 SPDYE2B POLR2J2 FAM185A FBXL13 LRRC17 NFE4 PMPCB DNAJC2 PSMC2 SLC26A5 RELN ORC5 LHFPL3 LHFPL3-AS1 LHFPL3-AS2 KMT2E SRPK2 PUS7 RINT1 EFCAB10 ATXN7L1 CDHR3 SYPL1 NAMPT CCDC71L PIK3CG SLC26A4 CBLL1 SLC26A3
Down	7	116866559	117501545	0.635	8	q31	26	ST7-AS1 ST7 ST7-OT4 MIR6132 ST7-AS2 ENSG00000226367 WNT2 CFTR ASZ1
Down	8	56441672	56527935	0.086	1	q12	27	LINC00968
Down	8	64378469	64693250	0.315	3	q12	28	BHLHE22 CYP7B1
Down	11	14321214	16353020	2.032	7	p15	29	COPB1 PSMA1 PDE3B CYP2R1 ENSG00000186104 CALCA INSC SOX6 ENSG00000110693
Down	11	21122618	22853698	1.731	6	p15-p14	30	ANO5 SLC17A6 FANCF GAS2 SVIP CCDC179
Down	11	27084267	27688475	0.604	6	p14	31	CCDC34 LGR4 LGR4-AS1 LIN7C BDNF-AS BDNF
Down	11	58102748	58191561	0.089	1	q12	32	OR9Q2
Down	11	101662063	110080503	8.418	50	q22	33	ANGPTL5 CEP126 CFAP300 YAP1 BIRC3 BIRC2 TMEM123 MMP7 MMP20 MMP27 MMP8 WTAPP1 MMP10 MMP1 MMP3 MMP12 MMP13 DCUN1D5 DYNC2H1 PDGFD DDI1 ENSG00000170967 CASP12 CASP4LP CASP4 CASP5 CASP1 CARD16 CARD17 CARD18 GRIA4 MSANTD4 KBTBD3 AASDHPPT GUCY1A2 CWF19L2 ALKBH8 ELMOD1 SLC35F2 RAB39A CUL5 ACAT1 NPAT ATM C11orf65 POGLUT3 EXPH5 DDX10 C11orf87 RDX
Down	12	24212458	25528943	1.316	8	p12	34	SOX5-AS1 LINC00477 BCAT1 IRAG2 CFAP94 ENSG00000118307 ETFRF1 KRAS LMNTD1
Down	12	69892162	72379012	2.487	14	q15-q21	35	PRANCR CNOT2 KCNMB4 PTPRB PTPRR TSPAN8 LGR5 ZFC3H1 THAP2 TMEM19 RAB21 TBC1D15 TPH2 TRHDE
Down	12	89349868	91161850	1.812	7	q21	36	POC1B GALNT4 ATP2B1 EPYC KERA LUM DCN
Down	12	102816839	102959093	0.142	2	q23	37	PAH ASCL1
Down	13	35307646	41130185	5.823	32	q13-q14	38	MAB21L1 ENSG00000180660 DCLK1 SOHLH2 CCDC169 SPART CCNA1 SERTM1 RFXAP SMAD9 ALG5 EXOSC8 SUPT20H CSNK1A1L LINC00547 POSTN TRPC4 LINC00571 UFM1 FREM2 STOML3 PROSER1 NHLRC3 LHFPL6 COG6 LINC00598 FOXO1 MRPS31 SLC25A15 SUGT1P3 ELF1 WBP4 KBTBD6 ENSG00000165572
Down	13	42297706	45708439	3.411	21	q14	39	TNFSF11 FAM216B EPSTI1 DNAJC15 ENOX1 CCDC122 LACC1 NRAD1 SERP2 TSC22D1 TSC22D1-AS1 LINC00330 NUFIP1 ENSG00000083635 GPALPP1 GTF2F2 KCTD4 TPT1 SNORA31 SLC25A30 COG3 CBY2
Down	13	108902078	109401168	0.499	2	q33	40	MYO16-AS1 LINC00399
Down	15	55188927	56166181	0.977	10	q21	41	RAB27A PIGB CCPG1 MIR628 C15orf65 DNAAF4 PYGO1 PRTG NEDD4 RFX7
Down	15	96333100	96333284	0	1	q26	42	MIR1469
Down	17	51218794	51895165	0.676	3	q21-q22	43	UTP18 LINC02073 ENSG00000267452 CA10
Down	17	56199658	57103219	0.904	8	q22	44	NOG C17orf67 DGKE TRIM25 COIL SCPEP1 RNF126P1 AKAP1
Down	18	32513148	34038026	1.525	4	q12	45	KLHL14 CCDC178 ASXL3 NOL4
Down	18	71549459	73207860	1.658	3	q22	46	CBLN2 NETO1 LINC02864
Down	19	19803795	23111215	3.307	27	p13-p12	47	ZNF253 ENSG00000256771 ZNF93 ZNF682 ZNF90 ZNF486 MIR1270 ZNF737 ZNF626 ZNF714 ZNF431 ZNF708 ZNF738 ZNF493 LINC00664 ZNF429 ZNF208 ZNF257 ZNF98 LINC01233 GOLGA2P9 LINC01785 ZNF492 ZNF99 ZNF728 LINC01858 ZNF730
Down	19	52546058	53549898	1.004	24	q13	48	ZNF701 ZNF83 ZNF611 ZNF600 ZNF28 ZNF468 ZNF320 ZNF888 ZNF321P ZNF816 ZNF702P ERVV-1 ZNF160 ZNF415 ZNF347 ZNF665 ZNF677 ZNF845 ENSG00000213799 ZNF525 ZNF765 ZNF761 TPM3P9 ZNF813 ZNF331
Down	21	28018298	28172380	0.154	2	q21	49	LINC01697 LINC01695
Down	21	34367693	34765321	0.398	7	q22	50	SMIM11A FAM243A KCNE1 RCAN1 CLIC6 LINC00160 LINC01426
Down	X	108568691	111085823	2.517	12	q22-q23	51	IRS4 GUCY2F NXT2 KCNE5 ACSL4 TMEM164 MIR3978 AMMECR1 SNORD96B RTL9 CHRDL1 PAK3
Down	X	114747069	115540456	0.793	6	q23	52	MIR1911 IL13RA2 LRCH2 RBMXL3 LUZP4 PLS3-AS1
Down	X	138714034	143629445	4.915	13	q27	53	F9 MCF2 ATP11C MIR505 CXorf66 SOX3 CDR1 LDOC1 SPANXA2-OT1 MAGEC3 SPANXN3 ENSG00000189252 SLITRK4

## Sheet: A - C
Regulation	chr	start	end	size	Ngenes	band	ID	Genes
Down	2	3549881	4642357	1.092	5	p25	1	RPS7 COLEC11 ALLC DCDC2C LINC01249
Down	2	79121885	80296551	1.175	2	p12	2	CTNNA2 LRRTM1
Down	2	94581579	95409662	0.828	9	q11	3	TEKT4 MAL MRPS5 ZNF514 ZNF2 PROM2 KCNIP3 FAHD2A
Down	2	100908484	105297063	4.389	29	q11-q12	4	RPL31 TBC1D8 TBC1D8-AS1 CNOT11 RNF149 CREG2 RFX8 MAP4K4 IL1R2 IL1R1 IL1RL2 IL1RL1 IL18R1 IL18RAP SLC9A4 SLC9A2 MFSD9 TMEM182 LINC01103 LINC01114 PANTR1 POU3F3 LINC01159 MRPS9-AS2 MRPS9 MRPS9-AS1 LINC01918 GPR45 TGFBRAP1
Down	2	113635312	115144039	1.509	6	q14	5	SLC35F5 MIR4782 ACTR3 LINC01191 DPP10 DPP10-AS1
Down	2	163664704	169955792	6.291	28	q24-q31	6	GRB14 COBLL1 SLC38A11 SCN3A SCN2A CSRNP3 GALNT3 TTC21B SCN1A-AS1 SCN1A SCN9A SCN7A XIRP2 B3GALT1 STK39 CERS6 MIR4774 DHRS9 LRP2 BBS5 KLHL41 FASTKD1 PPIG CCDC173 PHOSPHO2 SSB METTL5 UBR3
Down	2	209885566	214767664	4.882	13	q34-q35	7	RPE KANSL1L ACADL MYL1 LANCL1 CPS1 CPS1-IT1 ERBB4 MIR548F2 IKZF2 SPAG16 VWC2L BARD1
Down	2	231455868	234063906	2.608	38	q37	8	SNORD20 SNORD82 LINC00471 NMUR1 PTMA PDE6D COPS7B NPPC DIS3L2 MIR562 ALPP ECEL1P2 ALPG ALPI ECEL1 CHRND CHRNG ENSG00000196811 TIGD1 EIF4E2 EFHD1 GIGYF2 KCNJ13 SNORC NGEF USP40 UGT1A10 UGT1A7 ENSG00000244122 UGT1A6 UGT1A5 UGT1A4 UGT1A3 DNAJB3 UGT1A1 MROH2A HJURP MSL3P1 TRPM8 SPP2
Down	3	159868610	161500375	1.632	17	q25-q26	9	IL12A-AS1 IL12A C3orf80 IFT80 SMC4 MIR15B MIR16-2 TRIM59 KPNA4 SCARNA7 ARL14 PPM1L B3GALNT1 NMD3 SPTSSB LINC02067 OTOL1
Down	4	9913044	10585581	0.673	4	p16	10	WDR1 MIR3138 ZNF518B CLNK ENSG00000109684
Down	4	69754564	74991605	5.237	38	q13	11	SULT1E1 ODAM ENSG00000109205 FDCSP CABS1 OPRPN MUC7 AMTN AMBN ENAM JCHAIN UTP3 RUFY3 GRSF1 MOB1B DCK SLC4A4 ADAMTS3 COX18 ANKRD17 ALB AFP ENSG00000081051 RASSF6 CXCL8 CXCL6 CXCL1 PF4 PPBP CXCL5 CXCL3 PPBPP2 CXCL2 MTHFD2L ENSG00000163738 EPGN EREG AREG ENSG00000109321 BTC PARM1 PARM1-AS1
Down	4	153551528	153784837	0.233	3	q31	12	TLR2 RNF175 SFRP2
Down	5	4774173	5230317	0.456	2	p15	13	CTD-2297D10.2 ADAMTS16
Down	5	7840764	8468815	0.628	3	p15	14	MTRR FASTKD3 MIR4458HG
Down	5	56166505	59745579	3.579	12	q11-q12	15	LINC01948 MAP3K1 SETD9 MIER3 GPBP1 ACTBL2 LINC02225 PLK2 GAPT RAB3C PDE4D MIR582
Down	5	62348593	63960190	1.612	3	q12	16	IPO11 LRRC70 HTR1A
Down	5	145653584	150899687	5.246	59	q32-q33	17	GRXCR2 SH3RF2 PLAC8L1 LARS1 RBM27 TCERG1 GPR151 PPP2R2B PPP2R2B-IT1 STK32A DPYSL3 JAKMIP2-AS1 JAKMIP2 SPINK1 SCGB3A2 C5orf46 SPINK5 SPINK14 SPINK6 MARCOL SPINK13 SPINK7 SPINK9 FBXO38 HTR4 ADRB2 SH3TC2 ABLIM3 AFAP1L1 GRPEL2 PCYOX1L IL17B MIR145 CSNK1A1 ARHGEF37 PPARGC1B PDE6A SLC26A2 TIGD6 HMGXB3 CSF1R PDGFRB CDX1 SLC6A7 CAMK2A ARSI TCOF1 CD74 RPS14 NDST1-AS1 NDST1 SYNPO MYOZ3 RBM22 DCTN4 SMIM3 IR…
Down	6	163177934	163496296	0.318	1	q26	18	QKI
Down	7	14559913	19069313	4.509	15	p21	19	AGMO MEOX2 CRPPA CRPPA-AS1 SOSTDC1 ANKMY2 BZW2 TSPAN13 AGR2 AGR3 AHR LINC02889 SNX13 HDAC9 TWIST1
Down	7	29565564	32089655	2.524	20	p14	20	DPY19L2P3 MIR550A3 WIPF3 SCRN1 FKBP14 PLEKHA8 MTURN ZNRF2 LINC01176 NOD1 GGCT GARS1 CRHR2 INMT ENSG00000241644 MINDY4 AQP1 ENSG00000240583 GHRHR ADCYAP1R1 ITPRID1 PDE1C
Down	7	47428856	48409477	0.981	9	p12	21	LINC01447 PKD1L1 LINC00525 C7orf69 HUS1 SUN3 C7orf57 UPP1 ABCA13
Down	7	83506188	85091304	1.585	3	q21	22	SEMA3A SEMA3D
Down	7	93983572	97149730	3.166	17	q21	23	COL1A2 CASD1 SGCE PEG10 PPP1R9A PON1 PON3 PON2 ASB4 PDK4 DYNC1I1 SLC25A13 MIR591 SEM1 DLX6 DLX5 SDHAF3
Down	7	113976348	116543086	2.567	8	q31	24	FOXP2 MDFIC LINC01393 TFEC TES ENSG00000237870 CAV2 CAV1
Down	7	117395672	117792395	0.397	1	q31	25	CTTNBP2
Down	7	123493635	125206419	1.713	11	q31	26	NDUFA5 ASB15 ASB15-AS1 LMOD2 WASL HYAL4 ENSG00000106302 SPAM1 TMEM229A GPR37 POT1 ENSG00000128513 POT1-AS1
Down	7	131303364	132688781	1.385	5	q32	27	MKLN1-AS PODXL PLXNA4 FLJ40288
Down	10	84146538	90916591	6.77	51	q23	28	C10orf99 CDHR1 LRIT2 LINC00858 CCSER2 LINC01519 LINC01520 GRID1-AS1 GRID1 MIR346 WAPL LDB3 BMPR1A MMRN2 SNCG ADIRF FAM25A GLUD1 SHLD2 NUTM2A-AS1 NUTM2A LINC00863 NUTM2D MINPP1 PAPSS2 RNLS LIPJ LIPF LIPK LIPN LIPM ANKRD22 STAMBPL1 ACTA2 FAS ENSG00000026103 CH25H LIPA IFIT2 IFIT3 IFIT1B IFIT1 IFIT5 SLC16A12 PANK1 KIF20B LINC00865 LINC01375 HTR7 RPP30 ANKRD1
Down	11	2135175	2386787	0.252	7	p15	29	IGF2-AS TH ASCL2 C11orf21 TSPAN32 CD81-AS1 ENSG00000238184 CD81
Down	11	3973868	6483091	2.509	52	p15	30	RRM1 TRIM21 OR52K2 OR52K1 OR52I1 TRIM68 OR51D1 OR51E1 OR51E2 MMP26 OR51S1 OR51G1 OR52A1 HBB HBE1 OR51B4 OR51B5 OR51B2 OR51B6 OR51M1 OR51Q1 OR51I1 OR51I2 OR52D1 UBQLN3 UBQLNL OR52H1 OR52B6 TRIM6 TRIM34 TRIM5 TRIM22 OR56B1 OR52N4 OR52N1 OR52N2 OR52E8 OR56A1 OR56B4 OR52B2 OR52W1 C11orf42 FAM160A2 CNGA4 CCKBR CAVIN3 SMPD1 ENSG00000166311 APBB1 ENSG00000166313 HPX TRIM3 ARFIP2 TIMM10B
Down	11	20629439	22853698	2.224	7	p15-p14	31	NELL1 ANO5 SLC17A6 FANCF GAS2 SVIP CCDC179
Down	11	61547431	62271659	0.724	17	q12	32	RPLP0P2 DAGLA MYRF-AS1 MYRF TMEM258 FEN1 FADS2 FADS1 FADS3 ENSG00000221968 RAB3IL1 BEST1 FTH1 INCENP SCGB2A1 SCGB1D2 SCGB2A2
Down	11	68897555	71566149	2.669	20	q13	33	IGHMBP2 MRGPRD MRGPRF MRGPRF-AS1 TPCN2 MYEOV CCND1 ENSG00000110092 LTO1 LINC02753 ANO1 FADD SHANK2 SHANK2-AS1 SHANK2-AS3 DHCR7 NADSYN1 KRTAP5-7 KRTAP5-8 KRTAP5-9 KRTAP5-10
Down	11	106009013	106846247	0.837	4	q22	34	KBTBD3 AASDHPPT GUCY1A2
Down	11	120750326	126713409	5.963	62	q23-q24	35	TBCEL TECTA SC5D SORL1 MIR100HG MIR125B1 BLID MIRLET7A2 MIR100 UBASH3B CRTAM JHY HSPA8 SNORD14E SNORD14D SNORD14C CLMP GRAMD1B SCN3B ZNF202 OR10S1 VWA5A OR8B8 TBRG1 SIAE SPA17 NRGN VSIG2 ESAM MSANTD2 ROBO3 ROBO4 HEPACAM CCDC15 ENSG00000149548 SLC37A2 TMEM218 ENSG00000150433 PKNOX2 FEZ1 EI24 STT3A ENSG00000134910 CHEK1 ACRV1 PATE1 PATE2 HYLS1 PUS3 DDX25 VSIG10L2 CDON RPUSD4 ENSG00000165526 FAM118B…
Down	11	128749901	131853650	3.104	18	q24-q25	36	KCNJ1 KCNJ5 TP53AIP1 ARHGAP32 BARX2 LINC01395 TMEM45B NFRKB PRDM10 APLP2 ST14 ZBTB44 ADAMTS8 ENSG00000134917 ADAMTS15 LINC02873 SNX19 NTM
Down	13	44964360	45013599	0.049	1	q14	37	GPALPP1
Down	13	53877689	54129051	0.251	1	q14	38	LINC00458
Down	13	75382836	77184784	1.802	12	q22	39	COMMD6 UCHL3 LMO7-AS1 LMO7 LMO7DN ENSG00000178734 LMO7DN-IT1 KCTD12 ACOD1 CLN5 FBXL3 MYCBP2-AS1 MYCBP2
Down	15	24166351	24679584	0.513	1	q11	40	NPAP1
Down	15	57304067	58225645	0.922	7	q21	41	LINC01413 CGNL1 MYZAP GCOM1 POLR2M ALDH1A2 AQP9
Down	15	69216400	69454509	0.238	3	q23	42	PAQR5 KIF23 RPLP1
Down	15	70072983	71970434	1.897	12	q23	43	MIR629 SALRNA3 SALRNA2 UACA LARP6 LRRC49 THAP10 THSD4 CT62 THSD4-AS1 NR2E3 MYO9A
Down	15	74076203	74127628	0.051	2	q24	44	ISLR2 ENSG00000248540
Down	15	92013071	92713666	0.701	4	q26	45	ST8SIA2 C15orf32 FAM174B
Down	15	97550649	97723917	0.173	1	q26	46	LINC00923
Down	17	10336997	11987457	1.65	14	p13-p12	47	MYH8 MYH4 MYH1 MYH2 MYH3 SCO1 ADPRM TMEM220 TMEM220-AS1 TMEM238L PIRT SHISA6 DNAH9 ZNF18
Down	17	39811015	41503343	1.692	36	q21	48	GSDMB ORMDL3 GSDMA PSMD3 CSF3 MED24 MIR6884 SNORD124 THRA NR1D1 MSL1 CASC3 RAPGEFL1 MIR6867 WIPF2 CDC6 RARA RARA-AS1 GJD3 TOP2A IGFBP4 TNS4 CCR7 SMARCE1 KRT222 KRT24 KRT26 ENSG00000186393 KRT27 KRT10 ENSG00000186395 TMEM99 KRTAP4-5 KRT38 KRT32 ENSG00000108759 KRT35 KRT36 KRT13
Down	18	5511540	6374393	0.863	4	p11	49	TMEM200C L3MBTL4 L3MBTL4-AS1 MIR4317
Down	18	9211106	9785413	0.574	5	p11	50	TWSG1 RALBP1 PPP4R1 PPP4R1-AS1 RAB31
Down	18	32046022	32722848	0.677	5	q12	51	RNF138 GAREM1 MEP1B WBP11P1 KLHL14
Down	19	20399313	23407654	3.008	24	p12	52	ZNF737 ZNF626 ZNF714 ZNF431 ZNF708 ZNF738 ZNF493 LINC00664 ZNF429 ZNF208 ZNF257 ZNF98 LINC01233 GOLGA2P9 LINC01785 ZNF492 ZNF99 ZNF728 LINC01858 ZNF730 ZNF91 LINC01224
Down	19	28581534	28927152	0.346	2	q12	53	LINC00906
Down	19	37568131	39682873	2.115	44	q13	54	ZFP30 ZNF781 ZNF607 ZNF573 WDR87BP WDR87 SIPA1L3 DPF1 SPINT2 PPP1R14A YIF1B KCNK6 CATSPERG PSMD8 GGN SPRED3 FAM98C RASGRP4 RYR1 CAPN12 FBXO27 ACP7 PAK4 NCCRP1 SYCN IFNL4 IFNL2 IFNL1 LRFN1 GMFG SAMD4B PAF1 MED29 ZFP36 PLEKHG2 RPS16 SUPT5H TIMM50 DLL3 EID2B EID2 LGALS13 LGALS17A
Down	19	40521352	41475371	0.954	28	q13	55	SHKBP1 LTBP4 NUMBL COQ8B ITPKC C19orf54 SNRPA MIA CYP2A6 CYP2A7 CYP2G1P CYP2B7P CYP2B6 CYP2A13 CYP2F1 CYP2S1 AXL HNRNPUL1 TGFB1 CCDC97 TMEM91 B9D2 EXOSC5 BCKDHA B3GNT8 ENSG00000177191 DMAC2 ERICH4 PCAT19
Down	19	50630594	51496513	0.866	38	q13	56	C19orf81 SHANK1 CLEC11A ACP4 C19orf48 SNORD88A KLK1 KLK15 KLK3 KLKP1 KLK4 KLK5 KLK6 KLK7 KLK8 KLK9 KLK10 KLK11 KLK12 KLK13 ENSG00000167759 KLK14 CTU1 SIGLEC9 ENSG00000129450 SIGLEC7 SIGLEC17P CD33 SIGLECL1 IGLON5 VSIG10L ETFB CLDND2 NKG7 LIM2 C19orf84 SIGLEC10 SIGLEC8 SIGLEC12
Down	19	52847829	54002151	1.154	25	q13	57	ZNF320 ZNF888 ZNF321P ZNF816 ZNF702P ERVV-1 ZNF160 ZNF415 ZNF347 ZNF665 ZNF677 ZNF845 ENSG00000213799 ZNF525 ZNF765 ZNF761 TPM3P9 ZNF813 ZNF331 DPRX MIR526B NLRP12 MYADM PRKCG CACNG8 CACNG6
Down	19	56610890	57233175	0.622	9	q13	58	SMIM17 ENSG00000268182 ZNF835 ZIM2 PEG3 USP29 ZIM3 DUXA ZNF264 AURKC
Down	20	10536067	11908666	1.373	4	p12	59	JAG1 MIR6870 BTBD3
Down	20	21186156	23442307	2.256	11	p11	60	XRN2 NKX2-4 PAX1 LINC00261 FOXA2 THBD CD93 NXT1 GZF1 NAPB CSTL1
Down	X	112655351	116172859	3.518	11	q23	61	AMOT HTR2C MIR1911 IL13RA2 LRCH2 RBMXL3 LUZP4 PLS3-AS1 PLS3 DANT2 AGTR2
Down	X	138714034	143884663	5.171	14	q27	62	F9 MCF2 ATP11C MIR505 CXorf66 SOX3 CDR1 LDOC1 SPANXA2-OT1 MAGEC3 SPANXN3 ENSG00000189252 SLITRK4 UBE2NL

## Sheet: B - C
Regulation	chr	start	end	size	Ngenes	band	ID	Genes
Up	6	129199852	129846395	0.647	2	q22	1	ARHGAP18 TMEM244
Up	17	64971063	66556678	1.586	5	q24	2	GNA13 RGS9 AXIN2 CEP112 ENSG00000154240 PRKCA
Down	3	53240382	54942659	1.702	10	p21-p14	3	DCP1A CACNA1D CHDH IL17RB ACTR8 SELENOK CACNA2D3 ESRG CACNA2D3-AS1 LRTM1
Down	4	7766502	9913044	2.147	11	p16	4	ABLIM2 SH3TC1 HTRA3 ACOX3 TRMT44 GPR78 CPZ USP17L12 MIR548I2 SLC2A9 DRD5
Down	6	138412864	142374060	3.961	15	q24	5	NHSL1 MIR3145 CCDC28A-AS1 CCDC28A ECT2L REPS1 ABRACL HECA TXLNB CITED2 LINC01625 MIR3668 MIR4465 VTA1 ADGRG6
Down	9	137552217	138001203	0.449	7	q34	6	DPH7 ZMYND19 ARRDC1 ARRDC1-AS1 EHMT1 CACNA1B
Down	13	52466028	54129051	1.663	7	q14	7	HNRNPA1L2 SUGT1 CNMD PCDH8 OLFM4 LINC00558 LINC00458
Down	15	41801144	42386223	0.585	14	q15	8	JMJD7 PLA2G4B SPTBN5 ENSG00000137877 EHD4 EHD4-AS1 PLA2G4E-AS1 PLA2G4E PLA2G4D PLA2G4F VPS39 MIR627 TMEM87A GANC CAPN3
Down	15	85564964	87578397	2.013	5	q25	9	KLHL25 MIR1276 AGBL1 AGBL1-AS1 LINC00052
Down	17	19537209	20163945	0.627	6	p11	10	ALDH3A2 ENSG00000072210 SLC47A2 ALDH3A1 ULK2 AKAP10 SPECC1
Down	17	39965515	42350932	2.385	67	q21	11	PSMD3 CSF3 MED24 MIR6884 SNORD124 THRA NR1D1 MSL1 CASC3 RAPGEFL1 MIR6867 WIPF2 CDC6 RARA RARA-AS1 GJD3 TOP2A IGFBP4 TNS4 CCR7 SMARCE1 KRT222 KRT24 KRT26 ENSG00000186393 KRT27 KRT10 ENSG00000186395 TMEM99 KRTAP4-5 KRT38 KRT32 ENSG00000108759 KRT35 KRT36 KRT13 KRT15 MIR6510 KRT19 LINC00974 KRT9 KRT14 KRT16 KRT17 KRT42P EIF1 GAST ENSG00000184502 HAP1 JUP P3H4 FKBP10 NT5C3B KLHL10 KLHL11 ACLY ODAD4 C…
Down	18	10409824	10908026	0.498	4	p11	12	APCDD1 NAPG PIEZO2
Down	18	63491021	64232578	0.742	12	q21-q22	13	SERPINB12 SERPINB13 ENSG00000197641 SERPINB4 SERPINB11 SERPINB3 SERPINB7 SERPINB2 SERPINB10 HMSD SERPINB8 LINC01924 LINC01538
Down	19	40584126	42731059	2.147	58	q13	14	LTBP4 NUMBL COQ8B ITPKC C19orf54 SNRPA MIA CYP2A6 CYP2A7 CYP2G1P CYP2B7P CYP2B6 CYP2A13 CYP2F1 CYP2S1 AXL HNRNPUL1 TGFB1 CCDC97 TMEM91 B9D2 EXOSC5 BCKDHA B3GNT8 ENSG00000177191 DMAC2 ERICH4 PCAT19 CEACAM5 CEACAM6 CEACAM3 ENSG00000170956 LYPD4 RPS19 MIR6797 CD79A ARHGEF1 ERFL RABAC1 ATP1A3 GRIK5 ZNF574 POU2F2 DEDD2 ZNF526 GSK3A ERF CIC PAFAH1B3 PRR19 TMEM145 MEGF8 CNFN LIPE-AS1 LIPE CXCL17 CEACAM1…
Down	21	30590251	31038317	0.448	2	q22	15	KRTAP7-1 KRTAP19-8
Down	22	29957018	30128769	0.172	2	q12	16	HORMAD2-AS1 HORMAD2
Down	22	30411122	30534740	0.124	4	q12	17	MTFP1 SEC14L3 SEC14L4 SEC14L6
Down	X	24005453	25010057	1.005	8	p22-p21	18	EIF2S3 ZFX SUPT20HL2 PDK3 PCYT1B POLA1 SCARNA23 ARX
