# Supplementary material for: Sequencing-based transcriptome analysis reveals diversification of immune response- and angiogenesis-related expression patterns of early-stage cervical carcinoma as compared with high-grade CIN
Source: Front Immunol. 2023 Sep 4;14:1215607. doi: 10.3389/fimmu.2023.1215607 (PMC10507244; doi:10.3389/fimmu.2023.1215607)
Supplement: Supplementary file 2 [file DataSheet_2.zip › Supplementary files_rev/Table S2.xlsx]

## Sheet: heatmap
Table S1. Unsupervised hierarchical clustering of the top 1000 most variable genes as determined from transcriptome profiles of cervical intraepithelial neoplasia (CIN), invasive cervical carcinoma (CR), and normal epithelial (Norm) samples. Mean normalized log-transformed gene counts are shown.
Gene_ID (NCBI)	_1	CR8	CR7	CR9	CR5	CR1	CR4	CR2	CIN2	CR6	CIN5	CIN1	Norm1	CIN3	Norm2	CIN4	CR3
49860	NA	9.75401684890273	6.54985677553259	2.31015581005393	5.52079681403997	6.90282374745119	2.48813854200863	8.79707175827702	11.0334517139851	9.59858482017417	11.1834230978584	13.7365866786754	13.7729527658836	12.8341344768158	11.9675964801447	11.8239900716501	13.4883696960006
11005	NA	9.98120499474302	7.51009602939865	3.21358292872306	5.79030548894641	7.5049238304287	2.68162998662072	8.72929434068624	11.5906743964925	10.344870192758	10.9297996280583	14.8607347866494	14.2971964913323	12.2568213262244	12.3326974534757	12.0964253651214	12.5157087317313
8796	NA	7.95578301518623	6.37075908933385	4.16275887917769	5.73461490752045	5.45515974238331	3.59128192486693	5.76546687945045	9.12651672230339	8.4149426106806	9.98089982651526	10.6119033417295	11.6406329830593	9.63526352242648	9.38783831850814	9.56342160320998	9.45023981129027
132724	NA	6.69374607692454	5.06750069894924	2	3.0340733851763	3.47320607782017	2	3.61979444476692	7.28075727709829	7.20267657298332	7.35812020838437	10.402445904702	10.1731045824816	7.99261476944216	9.1076211110226	7.89103779953213	8.65151932413711
6707	NA	10.4566646706074	8.99557691816193	3.86324767094343	8.6887440829756	8.9799673650444	3.2685654141046	8.15003494780154	11.8270076665615	11.3358746958359	12.2166832290929	13.9554169703467	14.3764858962079	13.6505854992236	11.3714667514733	12.9032154075804	14.0046338681597
3860	NA	12.617980884549	10.9251195681708	8.37340294974947	12.3179010466659	10.4899807833993	5.93484716436326	10.1750801493481	13.2438817716777	13.3003777137546	13.3840870328381	16.0319621515943	16.0661800843359	15.062306579603	13.9139728007792	14.4629204601839	15.5024961693704
144568	NA	8.90077582336224	8.58327486050009	5.3210708508997	7.50046631773121	7.78089469867923	3.14267601868587	6.54398949421321	9.2606811679937	9.29444554568026	10.2141992066128	11.713184853851	11.3295051890556	10.9602248626594	10.5211781582461	10.4632806673548	10.7468155694381
1475	NA	8.75061874961006	7.75621322818854	5.86305136642853	7.43208644664777	6.99052930404628	3.38434591939101	6.23744013467835	9.53842041299525	9.54476184874326	9.03895325179171	11.8881987650607	12.8431992385691	10.8321701852118	10.1153769682774	10.9235128405754	10.4775123672161
51458	NA	9.87169141449317	8.23608851605856	7.09668609983832	7.68072667490254	7.91199669988609	2.85221293014434	6.13639645083183	9.46734563078582	8.81856492122224	10.7360532080728	11.1674878168337	12.0306201075328	11.3056613647503	9.53588027929412	10.4565604782751	11.0056596586402
84518	NA	6.8899257192509	5.61017121807331	5.25010913345197	3.85578838644567	5.60308998217631	2	4.64685938450742	7.66647973737992	7.45694840557355	9.10844320974032	10.1445489051158	10.5288145712454	10.1327785225013	8.10796524042839	8.7339172581607	10.0211727173451
1476	NA	8.55627914422175	9.0471986660241	7.92126103658981	8.69605225962362	8.27397133642942	6.00887880417167	8.49429455665017	10.2975400967455	9.34930067781284	10.5178777935641	12.5856912231841	12.9801957898769	12.2089235635615	10.4264488920708	11.0468799758324	12.4590700816318
6700	NA	8.71999285024438	6.14409193236926	3.35556344029737	6.2535744591187	7.07743011868444	2	5.26486980792101	8.7806089812296	9.3876600333813	10.2488072522163	11.8958442825305	12.0247835116726	10.20541409741	7.66495298531043	8.78078568491974	10.1313977967013
6698	NA	7.73871504683322	6.25155377953129	3.13698404274826	7.19476200445626	6.78898475780542	2	4.27132220531879	7.65434086248239	8.2389034266422	8.82626665489074	12.1725411054597	11.2031257189474	10.3370659631085	8.16740925609925	8.85858304716616	9.81229560186459
6699	NA	8.14698224764452	6.00358853942226	4.75621166740959	8.14320083435587	7.54816471578727	2.48813854200863	5.13992670135763	8.34372100265687	9.73300695602197	10.2316070011811	10.6754695936494	11.4659435794755	10.3784090824028	7.75259187259481	8.2696356077223	9.56432079548473
6703	NA	7.00165509830778	4.09808981296308	2.31015581005393	5.92079563085384	6.31102252833833	2.48813854200863	3.61979444476692	6.60914470065182	7.91043766814023	9.53308437047196	9.19991383208902	10.2639942914437	8.6952616232972	5.98028148488853	6.32044671656201	8.52947904138298
6704	NA	7.88699308751586	5.11380878807305	2.31015581005393	4.22258599858755	6.27470500938812	2	2.7118845279411	6.28627204937423	7.84407941527159	8.17031879036946	10.8665622982703	10.8422384476651	7.75169207072214	5.79166864032687	5.5864983178611	7.62080181792111
2706	NA	8.81482533234823	8.04617502859187	7.06085220065708	8.42850396589065	8.45039621894149	3.49152103359932	6.21283489809382	9.23645736202713	8.89019649128076	9.4552025802013	12.1975020014183	12.3098371461975	10.6387371848867	9.97904008307977	10.1794601683236	10.1363251670158
10804	NA	6.70073391794327	6.40840151706329	3.28631907808087	6.29266499242487	7.23316740148568	2	3.89190702954365	7.16574043004762	7.44019978917868	7.80211284355237	10.5059855952626	10.2305780599443	8.57594056391354	8.68593859566222	8.2160752760817	7.82380820934234
339967	NA	7.62576999420103	6.90621180761757	3.42163596915836	5.61633747537826	7.79890826064712	2.85221293014434	3.7622567826822	8.47719882934527	7.48987337090726	7.27995839393073	9.93789499888309	9.85125339529127	8.2444333636946	8.1108521433991	8.56211241390545	7.55608628698245
9407	NA	7.47904332321549	7.92154314124318	5.63139253056122	8.0378549350143	8.88197225987774	2.68162998662072	4.7867983651338	8.35126058665731	8.21940362279383	8.44560921586548	10.0922702968919	10.701357935473	8.98124115452022	7.8525617158304	8.9461713512677	8.77355557091533
26085	NA	7.18723922110162	5.87505153736088	4.78159452759274	5.8173648320688	6.11132363016228	3.38434591939101	4.01086069980183	7.70817907772117	6.47853000322755	7.90984417677347	8.89881643081423	10.565013650757	8.85999485633605	8.39049949284402	7.16642864818167	7.88948628159135
22802	NA	8.32485587837923	7.11414079575347	2.44335457376259	6.91055967551283	6.03521132951436	2.26461685885021	5.56620860115356	7.8951616772001	5.95730498046951	8.31452031953956	9.48988216183206	9.90024789318076	9.23113091856051	9.29569956859653	8.60788616744552	7.91837934471554
360	NA	8.92782832273972	7.95372494177556	7.35521454794572	9.48060244449569	8.61631185270136	6.09637635692066	7.17976228891885	8.21739951359581	8.39769620020631	10.5050508885564	11.3343233641331	10.4360877142396	9.76303040937372	9.40204939916615	10.2555424951635	9.81844016783986
3983	NA	8.61848542178022	8.83207458183587	7.90402909568373	9.19359403031138	8.71312316833625	7.86728705168641	7.89170399441562	8.95897878130297	9.17299175120026	10.3574588390984	10.535651948201	10.8451853368802	9.57133381261585	9.80548035645117	9.43256299965783	9.65638213747189
1382	NA	7.74886399422001	7.6023086742664	4.94777174222221	7.73139910438578	6.43467951078807	4.64021397523741	5.71379516482437	7.7544047921774	6.16183471955167	8.19182264995337	11.54347468107	10.1034340610519	8.27394446098694	8.08759353152952	8.63194494490705	8.93778734241519
10321	NA	4.86448120915309	3.79121644852193	2	3.36272064171348	3.75211029348804	3.59128192486693	6.80493440993392	7.43062695392727	6.69164772468668	10.3025092462491	9.89275876496075	11.4859069802573	9.47615353699592	9.03652619846379	9.58118315081081	9.6801959971197
4008	NA	7.22650421984951	7.41158454179207	6.24702513723821	6.95996445330537	6.28934190671348	5.38707264488801	7.86431791592896	8.48749893986818	8.89430137198232	10.0374220766648	9.34101261141393	10.2966540134323	9.15387065792001	9.00273206171257	8.52588626260572	9.17175740642597
100133941	NA	8.54078610110772	8.72053264757687	7.95790546935159	7.97915716630717	8.44550369346766	7.6760395829295	9.56735859279597	9.5450103320028	9.9914659697184	10.5007497848366	10.5837792278836	11.0696514576315	9.95060889460819	9.67794243246605	10.3267602498122	9.20496956674328
4118	NA	7.32023134961645	3.90092196151919	2.31015581005393	2.6077672704646	5.27568265997544	2.48813854200863	5.48633809791444	7.87438066941222	7.87764003515098	10.4525714795094	11.042184999785	10.5029237038779	9.62671086402303	8.01855736676856	8.65560908371585	9.19791675766597
196374	NA	6.85276607155545	2.62938325003112	2.31015581005393	3.36272064171348	4.33519836801246	2.68162998662072	4.68313711315775	6.02857601664013	7.01184376224752	10.388830721279	9.27218750644774	9.72575746989626	8.61105106804815	7.45380331575985	7.11857931990255	8.5664571768831
3248	NA	6.07317782776947	4.91892860082357	2.9703871901748	3.36272064171348	3.61938749503352	4.97173243048218	3.7622567826822	7.05004919739989	6.63390041491676	8.1263249380609	7.27668219352952	8.25824296916621	7.51269046239573	8.66251891569768	7.57375578157732	6.83700052523868
5507	NA	6.38221461417085	2.62938325003112	2	3.36272064171348	4.94687613712594	3.49152103359932	4.12074906738348	7.86913830705039	7.22240223170004	7.25293423362061	10.6119033417295	10.3243731214481	8.86969195794842	4.47487262423105	8.66563322829581	8.0754256653772
7053	NA	6.57707656707653	2.62938325003112	2	2	5.87947214369792	2	2.96857994017114	5.24962043374718	5.9415234160492	4.67978138060653	10.5550959396482	11.4716756521619	7.51269046239573	4.24191333768692	7.47080305868712	8.92360616300039
374897	NA	7.77888937162601	6.07555000529795	6.77518623804059	4.22258599858755	6.8094392162964	2.68162998662072	6.44182369301479	9.76700357519894	9.17299175120026	8.00199419124765	12.7758532832068	12.0970242328674	11.0461149067129	8.98238425835231	9.69648820807774	11.1527288507846
388533	NA	4.83937202290404	4.09808981296308	2.31015581005393	2	4.79103747654744	2	3.46170734002647	8.18401193780764	8.4206459011731	3.6613096056931	9.54926299573629	10.9826713082965	10.0413530574564	5.68722922085001	8.31704481205885	9.06727125845915
1828	NA	6.30177515713183	3.79121644852193	2.31015581005393	5.34599697247219	4.68433264284036	2.68162998662072	5.6233373004072	8.79450253845688	9.76922002018341	4.5962391677124	12.0883000532939	11.9812446967095	8.94958725124503	10.4748710279033	9.59173605703833	10.0171714138589
126638	NA	2	2	2	3.63021716604595	4.74929774014333	2	3.95260951951205	7.03139738365879	7.46248834595355	4.75874957065148	13.8462061962026	10.187108468115	8.32417942099829	6.74606359913003	9.23803473354192	9.97928083121724
928	NA	7.11060662565798	7.10270502013527	7.63482103048529	6.63444246629302	8.43895440934789	5.81614942339822	7.49753264960736	7.50686787750305	6.89379334826181	8.40935472365057	9.62481680559788	8.53866636324599	8.43935662784046	7.73023781568724	8.18388814535203	8.28073392603437
30001	NA	8.0572726033365	7.6023086742664	8.82636680977958	7.75258261657144	9.42233957938459	6.7746565134886	8.26220099102823	9.27462613884059	8.56410923240867	10.3965682463243	11.7346604974347	12.0409383308711	9.50754822290024	8.75768810390066	9.84942516426699	9.6801959971197
831	NA	8.75061874961006	8.96748112586572	8.66012237041429	9.03837962105692	8.56610724025363	8.468793153237	8.55917148554721	9.42866986286476	8.86113057056668	9.63864027050065	11.0283392651942	10.701357935473	9.51683493657354	9.43005837849871	9.66518735183426	9.38756292649347
7534	NA	9.45043782477447	9.45726336752064	9.60223360466397	9.49952144463138	9.36043851297927	8.45892217290508	9.00123930029458	9.54336567210115	9.87996840229265	10.6019334475121	11.2048981896978	11.4601886414115	9.75781791190089	10.0203130781127	10.3855584303365	9.69362948593033
10890	NA	7.97031300895146	8.07572047982329	8.16978697783192	8.26121867693515	7.69555577894545	6.89667517765029	7.31306420366304	8.28588203810228	8.04944483309068	9.16389936829095	10.1445489051158	10.1940597640096	8.73293865768525	8.49363589095814	8.93792370884161	8.27627661313455
1992	NA	8.0353283112003	7.0560332936556	7.35943494631171	8.05500846419498	7.44408658520869	6.56978377916457	7.33032358073022	8.91131933735592	7.08549768255125	9.63341096671233	9.96721991485774	10.7319304077191	8.87932431524948	8.88287539756381	9.65348209225491	8.77355557091533
9748	NA	7.72163984862911	8.50290629695451	7.85704489852769	8.02630488288265	7.97446750420017	7.86728705168641	8.39115761090666	8.9340912269267	8.63696051938718	9.55537554889466	9.96721991485774	10.4860308113871	8.80546341723018	9.07251154832884	9.24027227611283	9.02272954273679
4301	NA	8.23625598439581	7.97896330556366	8.16738183950863	8.41970212105621	8.00138704335966	7.35973469647475	9.00482689027802	8.70023115647169	8.32353084456966	9.60964166425586	10.2317118182092	10.2661947593082	9.52912495705855	9.06061588556764	8.77153301671402	9.08776554062609
5650	NA	3.58999189767084	3.79121644852193	6.22868618808345	3.63021716604595	2.9905039328675	2.48813854200863	2.96857994017114	6.74126427266603	5.97291577752562	10.003369815431	8.15976314600448	8.61661860508704	7.54935467954985	6.67761826353319	6.46521079282141	6.31811188880131
5655	NA	6.01829849075748	4.81063622190305	6.48965999114292	5.79030548894641	3.57228713695686	3.49152103359932	2.96857994017114	5.71461862539958	5.68139754092562	10.1069840747817	9.36324352023547	8.12879232812442	7.6200008914916	7.30040398783742	6.66497812492998	7.25454942985793
1893	NA	7.21678770116086	6.27211794926908	5.94396779239185	6.42169863880825	6.33943232834795	5.00828858087844	4.75306548265596	6.87280846735576	7.14182782893508	10.2556303417637	9.38513705856281	9.24878826407128	9.1217695798429	7.11153878100758	7.85644850765089	8.77986700409971
7051	NA	7.72507109420018	5.90169144197965	7.55242826886751	5.58518833832237	6.12770569264628	3.49152103359932	4.68313711315775	7.15716313079503	6.58394662547338	9.4312952709596	10.3139073232388	9.95583590664575	9.34673748620438	6.97877698191208	8.58341936527672	9.02538805860777
301	NA	10.4659227760636	9.49274179263753	9.62168987654374	9.13295853345235	9.21181364963614	8.01382316490812	7.74067810018503	11.1143280477061	10.773172270301	12.5998163773023	13.3368650271593	13.4161814431401	12.0139269446855	11.1170872386646	11.8579003870212	11.4764589699369
3557	NA	7.72849419839951	7.1699982326262	7.09162114262549	6.75130300961246	6.99500093712196	4.07760927148331	4.49187402736273	8.13680469555585	8.24212792277088	10.440645526258	11.1863142604224	10.4024722023087	9.27192409029887	7.81410976934825	8.84099855765301	9.52541027851548
5493	NA	9.59152129437137	8.51158009365878	8.41251734150643	8.43288483243644	8.28861564148416	7.68170906167097	8.21961092500434	10.3800185331411	9.50906995560129	12.1390151370727	13.2076781778716	12.5848100143533	11.7677971606004	10.4826928394284	10.9761476408273	11.9387796106766
2012	NA	9.49834661689012	7.33546381259397	8.23325485539839	7.92420641804571	8.12485453864319	7.2264457762194	7.14116292011602	10.4519121042722	9.62228891064604	11.7561760878248	12.9910072075007	12.7357490881456	11.522486926605	9.95835294169504	11.0301660653395	11.3847144470044
51228	NA	7.33377964924626	6.09876102378658	5.97730356299053	6.47365112506146	6.98604376804121	5.00828858087844	6.37686066732396	7.55988980911935	6.55312245354531	9.58004819999919	11.5040000190507	10.3639510758564	9.02528921524354	8.23247514883424	8.75910308671569	8.83546079757945
4084	NA	6.84647866661643	6.20952461764052	7.40506230735559	7.34178558796467	7.30335249803197	6.34528488141412	6.44182369301479	8.1280530988821	7.58436646097844	10.7360532080728	9.87739399604684	10.4183888776253	9.11770625323835	7.50736855785094	8.79607613757769	9.00128318967707
54544	NA	5.11519009092032	2	4.83105853595774	3.36272064171348	4.21768110102045	2	2.96857994017114	5.40259237925653	6.06319132126781	10.1387022075309	8.34988363304825	9.4324304094879	7.80320289443548	5.82017058549734	6.88686073042985	7.80536463541385
64855	NA	8.04908255949063	7.88862705961117	8.29625100821616	7.68807547437774	8.04084735218927	6.61789118261264	7.52777152311555	7.96562475910168	8.10008139225732	11.0177157188325	9.44889211599089	9.88886856881057	9.44406044061858	8.76136733281942	8.81421330255389	9.69696840428662
286887	NA	7.18225509587231	6.35156304307802	8.12338926898768	9.93435742362871	8.39564363595931	2	6.2003731029668	9.74427678138039	11.311140548958	7.39566843207946	11.8295281966952	13.0257153283103	8.99015901323755	9.54551442351683	10.2071770012031	11.0778695517295
79983	NA	5.6507921697843	5.87505153736088	5.15619800196906	7.12066232474573	6.92642603234041	4.54389356438773	5.44468104724191	6.80853511748114	8.40921668431344	7.37074517786888	8.39374166470619	9.18042963019904	7.11631711688872	8.71278955217938	7.93590346830824	7.60666937742054
10205	NA	7.62209394561892	6.99548681438137	7.19442107875698	7.08770196231546	7.90488552747051	5.59364459062355	7.42440837693636	8.02339810060226	8.07498526023898	8.01813424580355	9.44889211599089	9.9199482602302	8.77997820878296	8.17017973779078	8.62511185061977	7.97997785344503
114569	NA	6.80168246210625	7.14791409258239	7.18968842609322	7.41447278878846	7.35644650751265	5.44155406000399	7.17976228891885	8.3208629148849	8.99138682558442	8.61435763053126	10.2073408123123	9.80053635516788	8.23696029241296	8.94889616403907	8.99733919059632	7.88363757682136
1824	NA	9.04913962458124	7.7041936671612	9.37304936149799	10.3754919681491	8.88438452578877	6.16274381231084	7.17340035231697	9.8898661079762	10.0142770940685	9.38537239313029	13.3452658601201	12.5022734703864	10.20541409741	10.8388424481814	10.6880973128697	10.5723699083797
57402	NA	8.14698224764452	5.50984371517502	7.81156265489974	7.60510336279538	7.33896471559652	3.93298243783813	6.17512185844168	7.99480060530957	7.87348740468652	9.20677885055939	11.9072371216741	10.9933369403503	9.46340184007911	9.10472772885858	9.74771725872948	9.64950534897359
3713	NA	6.11562610760541	4.69355063700046	4.75621166740959	7.3040208781079	5.49358846866649	3.93298243783813	4.64685938450742	7.39459368490292	8.34168133479003	8.08860998183683	12.2281078083197	9.99881391464269	9.21980236410423	7.97802414165493	8.76533143835215	8.84150769364592
3854	NA	7.55812393081322	7.0795578796515	7.98820148313883	8.65913544675829	8.85024014117353	3.38434591939101	5.24073186510377	8.76658032304139	10.2212411943525	8.89342795771161	11.4216547331368	11.647401718334	9.61810720079367	7.842176048205	8.89312180758223	9.69028282217968
3853	NA	11.5915506807189	10.4565257861599	11.8761178507955	11.9632453775182	11.7212541027842	6.98186084251612	8.82575165540718	12.1899382242883	12.7734853917202	13.1134736063588	14.1965802357018	15.0754690797335	13.2739123594873	12.2524541344461	12.9233730202686	13.4445970666195
5275	NA	8.05454775146998	7.57773859805759	8.57376451782677	9.2217167575444	8.51875809748346	5.83662302511474	6.79667957409704	8.67641884136485	8.19298699790504	8.50407944421271	10.7192182337501	11.3284526118661	9.76303040937372	8.73541348367952	9.89131788175311	9.46402357362606
163351	NA	7.57343287646829	7.65022803725539	7.79918792844498	7.48367278877778	7.76527343896384	3.68458836592367	5.19120954675471	7.96070423440404	7.26740624946428	8.02613706207651	10.5454067008423	10.8139386307982	9.59198400648776	7.29533723941591	9.46545109007751	9.36884444784725
5317	NA	8.2482294545357	8.65157479486683	9.14636089549083	9.78472430457392	9.97027299759808	4.20904949550112	5.83160392774236	8.43169518235333	8.36848596474667	9.44926279159484	11.458260422956	10.9281273378322	9.89233878940016	9.33819961858837	9.74456818885384	10.0951620114574
23650	NA	8.42319124422482	8.09316161053374	8.62374294157327	9.30293812308855	9.03528656371824	4.81547482334878	6.44182369301479	8.17978363394389	8.50627987388315	9.10844320974032	10.8110358125937	10.235078531231	10.0284246871149	9.42426784784541	9.38076710079652	10.0383845950536
1830	NA	9.96678483372971	9.44825574043888	10.0747975449371	11.6404479484418	10.205975419308	5.89635622796503	7.46664637590558	10.3369972705255	10.6559719757486	10.7494085119694	12.4337924348878	12.7409006826313	11.2210729681843	10.6373547197195	11.2515173220144	10.7476207933297
64065	NA	9.13547810862397	8.86966852257201	10.2441278911245	9.92038549645075	9.44457799255277	5.97233779723193	7.15414446273418	9.3704961032349	9.92680938403161	10.5938794811034	12.7401981529451	12.0689387285764	10.0349033540538	10.8893148342822	10.7388288611786	9.77328753060796
1832	NA	11.0943233953492	11.6003511367935	12.3111597217107	11.7896632881538	12.4218279137612	8.04934102649326	10.4634616741631	11.8195530869431	11.7410772090717	12.0168254684382	14.5950020513742	14.4049748378752	12.7604687117756	12.8082989757641	12.690594218304	12.8723754626164
2125	NA	7.28346791820854	7.09117787207121	6.94206204965443	6.67938169056842	8.54644000259042	4.44067939667421	6.225189971194	7.55336766013074	7.07106465024153	9.16752173940628	10.336556561176	9.84537839845675	8.94041423272646	8.73354164788014	8.1977706532898	9.10797276324328
27076	NA	7.01853165981854	7.25510192085421	7.3123172915894	6.67938169056842	7.79634862426529	3.77222504071022	4.57144692027231	6.98368477609548	6.9181888613285	8.11886041021306	9.60629605032147	9.31405389079261	8.72761609317368	8.66055000595335	8.49623580727544	8.47217160283433
6279	NA	11.0880081061385	10.1990188265031	10.4905825843961	10.4976223414643	11.3394055971379	6.49447422222693	8.04243921388811	11.6831939608361	11.1815186895131	10.9749441582636	11.5723876440428	13.7764304767634	12.3823694159994	11.6714273098976	12.5104383008359	11.1863768647644
6280	NA	11.4976258364196	11.1213456228169	11.2090872075757	11.1613178181664	11.9906522319582	7.04480492990698	8.34943984224138	11.5159129751436	11.3928366552664	12.311818871816	12.1180203507773	13.9986538663112	13.3733331140091	12.2153802966469	12.4688244193026	13.0878382982981
202	NA	8.3203259234388	8.47656755492686	8.7783158703696	8.4372524363702	8.12076835064203	6.59403799234339	7.09478496374064	8.42098734454486	8.16267839414167	9.73699684382133	9.36324352023547	10.6651293890368	9.44081151336092	9.08724450775034	9.06958347924694	8.96019121631636
7739	NA	7.74886399422001	7.75621322818854	8.72697691881516	8.4372524363702	7.73885614741551	5.54470785503486	7.01875245779669	8.20912477786451	7.91043766814023	9.90914841398597	10.3252763887724	10.4024722023087	9.42445621435342	9.04560703404604	9.14077936469592	9.05951021783215
140576	NA	7.32927767143051	6.29239311208713	7.88951023051927	7.8540714588137	7.50178503110596	5.30128717488613	5.44468104724191	7.19117053833485	7.19604096032484	9.58817953377856	8.95844387222581	9.41666874253463	8.73293865768525	7.98747954908699	8.45058525004189	8.52572855974945
5266	NA	9.55052904512303	7.71924877597494	5.95516552062013	6.08567269889558	6.89327364520651	3.49152103359932	4.57144692027231	7.47960779424949	7.12795014254838	8.43362533010133	8.66826986225771	9.66367979782642	10.0647583005275	9.44729181454615	7.13790990467229	8.4366616374837
6157	NA	8.47301887013386	8.46768002244136	8.44663758877808	8.12707020653692	8.420789051676	8.42213953510578	8.57132015572389	8.50111901752974	8.40058495729055	8.93227346910802	8.89881643081423	9.4480217370943	9.13389134187482	8.70707769666485	8.46213402397581	8.83546079757945
25831	NA	8.85296221237434	8.81815747544787	8.84755349889497	8.72134322021615	9.05576392150197	8.58225931475673	8.83787062892112	9.08189601162335	8.74319008967251	9.46111801405845	9.14963816679514	10.4262818451178	9.34326155421295	9.41027500714472	9.28430945070251	9.32635728277621
55432	NA	5.49872222132359	5.5440673160004	5.94396779239185	6.23362468991597	5.86976567936442	5.41457051422935	5.08675352614496	6.89361197136635	7.01184376224752	8.62493563385225	7.94072998837381	10.3843535011213	8.09536978583536	6.84647141783307	7.95237478883159	8.1552716150086
5034	NA	8.69045895089203	8.69791095585789	8.36712888730064	8.77063270564118	9.26647011823855	8.79597965830853	9.27819433974689	9.11549025721538	9.08952720822216	9.98911128102023	9.87739399604684	9.70319632632332	9.73677752659174	9.25452243266664	9.20862640361186	9.4482599077961
2312	NA	4.49805350071699	2.34874432830931	3.42163596915836	5.18910251104305	5.1206265354476	2.48813854200863	4.40765471033947	3.3158281950453	7.6293890899333	9.21380314280989	10.0380258208832	9.68027675464313	10.7906618820887	9.11626660283912	8.07277044320943	10.4794525566417
3851	NA	10.9725852491628	4.86579826076971	4.1235941348023	7.14222484945444	4.87105997916292	3.77222504071022	8.47889937296686	9.35182500566402	7.35936101720369	10.3058001646932	14.5914752487117	12.4107541212883	13.4788698265789	9.41612185976364	12.8036578936577	13.4287440337923
3848	NA	7.27412879365534	3.06612853901864	2.78200991015417	8.34728462501027	2.83955904991886	2.68162998662072	7.52277552046597	6.67070261127464	4.75398453727459	5.27084895390807	13.4147642738135	13.5977258070809	11.1068225207845	14.0622302251869	11.0230360862033	12.5708901437189
7227	NA	8.07620381120856	7.2653953892932	6.16259937836834	7.69538703017256	7.89295512201608	7.76951559325479	7.23579144870398	8.06066711184946	8.06409468074786	6.84593917768243	9.78160174956595	9.55268351851025	8.12805702134772	8.30737168662847	8.62853244324189	8.41654955031478
79026	NA	13.2435486108087	12.5753190501614	12.8181413436108	13.0024919996614	12.5818923056821	12.6610528288233	12.3899487833803	13.2697239492955	12.7303656714231	12.8992651869857	14.2142690524171	14.0825202517688	13.6146344012097	13.3317513829984	13.5898711164322	13.7118426993332
65125	NA	9.36174097120268	9.18912716946228	9.45815658644561	9.45067071603644	9.15799861228119	9.09048301013933	8.79913933779142	9.57268644994934	9.37743243592851	8.97010040547919	11.3566567932694	11.1481093558945	10.1724944496543	9.75654734905162	9.81681271836639	10.3894529687576
3858	NA	4.93728858485466	4.27152275070288	3.76486244122628	6.2535744591187	5.21564484126001	5.41457051422935	4.81976049758493	4.96512366087185	6.0485322507971	5.98009299497301	10.4858636054949	10.9488237338098	9.1054471530767	12.3011336599046	7.23983243700431	7.67598657552269
4680	NA	7.10535010190294	5.36420266345367	5.75186675031267	8.63652324439875	6.08639637611464	5.46804216942744	7.24795230016014	8.20080230755984	9.74100660118104	9.34115070525086	9.5297396959672	8.82799931246056	8.74878953592493	7.23839596297682	8.68547495696911	7.93544145016027
1048	NA	6.96729790932238	8.33713873044116	4.94777174222221	8.48021629424042	6.28934190671348	5.68680317609701	8.54691964424858	7.47271152392039	7.66826272622868	10.2942489569217	10.0380258208832	8.99651271316777	9.35020506364489	7.75628410449879	8.99998261427966	8.6272233288078
999	NA	7.1971561106482	8.65157479486683	8.5609946199071	8.8513983484141	8.69948872125621	6.14643597261298	8.37183933882075	8.6088329042966	8.29276317093786	8.91082188295777	10.0654029888784	9.97210306490176	9.23113091856051	8.83129830780826	8.74025505521683	8.78301239669075
26298	NA	8.89317033156692	10.1664343195234	9.09540063736991	11.0875193129558	9.28484709125479	7.15487961267513	10.1289752095312	9.76135535248791	9.2113361843508	10.3090835933351	11.0490583540537	11.4601886414115	10.5298086985726	10.678799606123	10.4036392166684	9.8872834210591
688	NA	7.65484597179966	8.41317342450335	8.10087948299718	9.57677441208485	8.4552722087467	6.04451710657636	9.50285712033634	8.60252878266867	9.30989347331118	9.58276373998941	10.5742813548816	9.83355614081217	9.17357706340635	9.07694725536198	9.29511187221513	8.85352597816533
79784	NA	6.24554392185258	7.78511767223897	7.51508344462035	8.18015205868123	8.24234968162887	4.64021397523741	6.82941924955793	6.23828426847162	7.27372230686316	8.94499296776078	9.24849630850768	7.71739787183025	7.53723651002129	7.64915277934991	7.64304025703644	7.57072047220751
7430	NA	7.62209394561892	8.97690731554139	8.68050602382858	8.7912519437057	8.52340879123368	7.24187851623766	8.84589375480648	8.6913475330535	8.5563585863666	9.90698309525584	10.078899185712	9.2796133210289	9.07643085986793	8.69558569227623	8.76222062363354	9.04909678776574
56243	NA	7.24095738794475	8.14425449753995	7.10676297882988	8.18015205868123	8.3281374610788	6.34528488141412	8.44496863391533	8.26607535455091	7.37119045769408	8.16307901529899	8.55694479921261	8.24937197852942	8.39303882344978	7.73772771935836	7.68306806882068	8.1208814455757
4780	NA	7.81153400250494	8.05806591567872	7.9184033017912	8.35191878834202	8.23480747178939	7.8522831872446	7.85241999209263	8.09250596504837	7.76558575733442	7.86592951323239	8.70354775811376	9.3435293660443	8.50304723558827	8.13657756093192	8.46213402397581	8.14552921697603
23200	NA	8.04084575596073	8.08155764927281	8.6060915958613	8.35191878834202	8.4601317742808	7.56385681994921	7.46664637590558	8.13243553326512	7.95827711242387	7.77387435110043	9.19991383208902	9.41666874253463	8.75926085555606	8.09052144682078	8.68547495696911	8.04430612776954
2171	NA	8.10545986449565	10.3673533247128	8.06515088709966	9.48904153294626	8.3648789387453	4.68606528376955	6.66683001015923	9.11327481502309	8.98177417269406	8.53244927776634	11.1800660368076	11.7262422696077	9.92990174571128	9.87335418329713	9.87557040151778	9.60576644620742
6317	NA	10.0809817808822	10.0816000926847	9.4433224486902	10.2655815449364	9.86122208857489	6.00887880417167	9.48755352315568	10.6490758114385	9.13706865836935	8.87582175985368	11.8134711994752	12.8817399929993	10.8334095576656	9.33202758915197	10.7893657699963	10.3131788795606
375449	NA	7.9528593730072	8.28749817082417	7.74537799190564	8.86443039663837	8.50471538161054	6.55750203043462	7.28383164971484	8.14983334772148	7.27372230686316	7.97744041393684	9.90796162123789	9.42850610695834	8.67880815850257	7.75628410449879	8.17923079736068	8.24011349279219
6249	NA	7.89310675121499	8.75381369283529	8.59539618685194	9.09752426706839	8.41746154423664	7.76951559325479	8.05978909332182	8.76939698899545	8.25495431780494	8.63019569229888	10.3698773543825	9.79445070937466	8.63399217188079	8.68787318258863	9.02095742742801	8.76721640540882
5226	NA	7.11584406654243	8.3945371227069	7.04521809554803	7.91170559916636	8.34399852074024	6.55750203043462	7.26001150088238	7.35013108576639	7.35936101720369	8.1337510430343	8.70354775811376	9.52722125485035	9.51374600271612	7.48083452281011	8.48872698964144	8.82938844990455
1739	NA	7.21678770116086	8.41779512607308	8.20773367797249	8.30966547630393	8.67740198925516	7.2264457762194	7.91095201088475	8.06066711184946	7.53263610411852	8.43962971611077	8.20969322134661	9.00707687900182	8.36588817147527	7.70753193187281	8.0423185503465	8.1208814455757
4666	NA	8.50330925965435	8.6632991005314	8.44266507380671	8.33797140085758	8.19649339132768	8.23430897203756	8.31228219348574	8.87516612840641	8.14211303611327	8.39706456798346	8.39374166470619	9.35184149215906	8.93118251643098	8.80123142460202	8.75597879848352	8.85949778364457
89777	NA	5.05102010908509	7.6023086742664	2	8.02049499506879	2.67095572100918	2	3.08161164748153	4.13896570822791	3.01003544025285	4.41307149185454	7.68238544952605	9.58124339732942	7.54935467954985	8.9129591606567	6.51040803589388	6.7105553198474
100169760	NA	2.17076445278311	6.73900918442302	2.87927099603371	5.30834379026612	2.13578160871366	3.14267601868587	3.46170734002647	5.24962043374718	3.88904314695128	3.6613096056931	7.17980239158274	6.4360242889926	4.8614237870905	8.11373328107122	6.14047841502788	9.02538805860777
960	NA	9.75233632446144	10.069902386064	9.94180041875451	10.1505972437208	10.1403788462569	9.88717290886792	10.3432110936821	9.92565732190009	9.29289161616952	10.157039299039	10.1055186197834	10.7835371758095	10.0175618341445	10.1957517317878	9.98101789736286	10.2000721223212
1983	NA	7.9528593730072	8.20433975806063	7.85106280877327	7.96712549036153	8.29043577174991	7.73175605364316	8.24106311595755	8.4101994373583	7.83556584075006	8.14848955246529	8.43630565143176	8.75466690222983	7.93835571671257	8.11660867642609	8.1977706532898	7.97448541201598
27125	NA	8.43581041551136	8.28749817082417	8.36082742068354	8.51368929685024	8.10430687147034	8.35630972756183	8.96486401373259	8.78618247023558	8.04206374324779	8.57125253411035	8.95844387222581	9.49756039046261	8.58185197457045	8.47583115825999	8.58694012964195	8.43266158755098
26986	NA	9.83801971489851	10.0236561426173	9.6819062809337	9.60422461419954	9.87463051132089	10.0228945215208	10.153424521316	10.7444917200594	9.83796305411967	10.7614433371444	12.4904368445155	11.7445081838688	11.2473462605839	9.86995006991436	10.5122455708422	10.8365901146195
8661	NA	8.29052934779123	9.36455154623522	8.87581807387932	8.64787364690758	8.80639091532788	8.80379962488781	8.97769995035449	9.20974762285736	8.61970960441771	9.08564977722692	9.764999245994	9.76363135793313	9.05108663870928	9.05762658065611	9.00525497537941	9.27589824670663
23164	NA	8.43371487062601	7.84811005745087	7.78670613869225	8.03209146746779	7.97898912060948	8.25727211286756	7.75352993286843	7.90031049247195	7.92254706923807	9.00291141976238	8.43630565143176	8.67740643992398	8.49680322333284	8.30737168662847	7.97941586066634	8.28960744976871
966	NA	8.67457509928046	7.97896330556366	9.16576955185782	7.83433681829949	8.40070790306744	8.88467699212273	8.09387517567748	8.8829898774282	8.74773460603607	9.69745316673032	9.09754701603432	9.30123483265189	8.98570697446172	8.25091279630191	8.82020870557882	8.84150769364592
6159	NA	8.04359658561659	7.15899841897744	8.39617718986775	7.44948765305441	7.50805581564544	7.74805987460007	7.52277552046597	7.62975233730204	7.52206366314538	8.20598252777957	7.81733275415531	8.33571886870569	8.49680322333284	7.78186848287964	7.93037097164302	8.43266158755098
10096	NA	7.8991946165191	8.25687272453095	8.41454690883369	7.93041644132458	8.12281289132108	7.93055892731665	7.50768286019447	8.25405949234801	8.42348911375647	8.79382162314038	9.5297396959672	9.27524986025597	8.11995438087541	8.13657756093192	8.55133975971731	7.87186855085031
829	NA	7.43781574926603	7.98520450782422	8.20539102715078	7.61284658752219	8.0644411993446	7.5577037347118	7.14116292011602	7.90031049247195	8.0457590085386	8.56577270156666	8.47764977217813	8.47920556636437	8.11995438087541	7.91995213347391	8.19315797763783	7.689459134403
387	NA	8.20710759291117	8.26202232571969	8.55916108657478	7.80083374316859	8.18479790123381	8.35630972756183	8.05633576929551	8.56086651974009	8.69693978086569	8.8802434934302	9.44889211599089	8.83986700656289	8.2444333636946	8.42105932865449	8.3914125696225	8.39203900021193
5500	NA	8.48723356340196	8.83207458183587	9.46796194574162	8.71416235869462	8.80893281212843	8.58830877425444	9.03321089644918	9.85581707297391	8.9759756864746	9.54148397603476	10.9643345111135	10.0635043783912	9.24609859629651	9.41728839217036	9.66518735183426	8.66862646590269
998	NA	7.93222628297033	7.77073783669265	8.78460666399287	8.05500846419498	7.97446750420017	7.8772036351998	7.7914124644688	8.11924808958431	8.38316500864053	8.4215410646364	9.07077871251698	8.69057394188891	7.91044124711521	8.22183258074017	8.65560908371585	7.73564631794957
7171	NA	8.50530618494016	9.54014239968723	9.81846441977336	9.47848493652521	9.93521859947684	9.62707185084921	9.506657788618	9.77122527770962	10.0105001991279	10.0764809335274	11.3949272172646	10.5343026758328	9.30446314711492	9.22950560463839	10.0062180398233	9.66833820220107
54809	NA	7.8991946165191	7.31578909030662	8.52575265521756	8.49285985598294	7.69830046125745	6.99102274451492	6.58291256689542	9.06135744706603	8.88607989768315	8.83084266432902	9.87739399604684	9.91715033881472	7.98371212468924	7.71892954294297	8.57635195492604	7.41723591663996
55236	NA	7.5885810777273	7.58597520496212	8.45848992154592	7.99108933074346	8.14310050144397	6.7746565134886	6.5635822918048	7.55336766013074	7.81405947583159	7.82980920617403	9.48988216183206	8.98587062002431	7.32807389183652	6.99761645983966	7.94690521695088	7.34245500682318
9991	NA	8.09488981573805	8.57087896883665	8.57194715243199	8.26121867693515	8.29588242511675	7.98201114913742	8.17890455679393	8.21739951359581	8.52228279625704	8.74131494562836	8.8366179057388	9.38866455649075	8.21430597259491	8.48476099112881	9.0131275647009	7.84201897172751
10097	NA	8.04359658561659	8.37089801978581	8.78930682299597	8.36573262822407	8.0299939794162	8.51398523443728	8.24713417739762	8.60252878266867	8.5563585863666	8.74131494562836	8.70354775811376	9.35184149215906	8.01899775377889	8.39997165243214	8.83804685822129	7.60666937742054
3920	NA	7.88699308751586	7.56112295472318	8.84002249127144	8.60192619901956	7.98799006001121	7.63571686194652	7.27791338200625	8.01392844802784	8.05678835207523	7.60249174458004	8.43630565143176	8.77335240826502	8.25186792432531	8.29219162501331	8.1977706532898	7.4728320163735
4082	NA	7.49521003052162	7.7041936671612	8.42465213752282	7.52529567342853	7.34598287293978	7.49468493313211	6.33186775627187	7.18274354333583	7.62445540097707	7.50278316672046	9.19991383208902	7.90983197791765	7.06659433548698	7.97802414165493	7.81501743823492	6.96437694431237
2029	NA	7.36929849234615	7.27561593496993	7.80538855966915	7.64341046578695	8.06231217759227	7.08814087617973	6.94597292358626	7.1134946175773	7.14871693104511	7.29328298612746	8.47764977217813	7.76796574884921	7.46230880129067	7.70371263027493	7.86807065943124	7.02938909599459
4134	NA	8.26953442499313	8.57915471947899	9.14269252374521	8.06068128156066	8.54644000259042	8.66758682244668	8.11726513505324	8.52797938842227	8.6636590962282	8.70687838150269	9.12382768446317	8.4867735750436	8.46517124933433	8.4303335914507	8.3711364384439	8.80484019855176
6319	NA	7.49118530594932	7.68131226732852	10.0285040078254	5.67668795437115	8.89399345620637	5.85681014228375	6.52412694525067	6.76403819916346	7.92254706923807	7.33253391383584	9.07077871251698	9.15690418415575	7.64280123487797	7.5420047932779	8.16987075229927	7.63479716089755
9575	NA	7.85603000818819	7.50141327866865	10.5605288888022	7.61284658752219	7.47642572157976	7.65889622930541	8.1402819224752	8.17554290117512	7.92254706923807	7.95246150052932	8.98735819056252	8.55315638174545	8.13611440881603	7.72270882437431	8.53684993871831	8.05994980263281
3868	NA	6.55411033929109	8.81815747544787	10.1127930811282	10.4025471497757	9.61112684046558	3.14267601868587	4.75306548265596	6.93434009431762	10.5231100003483	9.96225136571531	12.2250762805193	10.177787664195	8.52161874631518	8.12805328952256	8.86729556547367	8.61668418605088
85439	NA	6.95566125273444	8.22558303709125	8.1649726848469	8.11621537805611	8.08974736861757	6.178869371077	6.225189971194	6.98368477609548	7.57416771674591	7.92704246921369	8.98735819056252	8.722976315862	7.42333325540985	7.91004207126501	7.64304025703644	7.70943497082667
3315	NA	8.29052934779123	9.73975011679653	9.5798009442068	10.7155541171511	9.74324921269134	7.29462899027854	7.13462808085158	8.35876097323826	8.96820793977298	10.49355266007	11.2473517969575	10.3944475257509	10.0794572447933	9.75838959155568	9.71591290023159	9.7036231476431
6282	NA	7.79203599611974	8.41317342450335	9.7429438312022	10.0400783855964	9.00789209545534	7.81149285726463	8.19783492926723	8.55761133792509	9.08054868898948	10.1643093699257	10.3252763887724	9.75738768779674	9.79391598847223	9.20809702765474	9.44619607181276	9.24429702279943
1718	NA	7.79203599611974	7.93450213245146	9.45224122210707	8.03209146746779	8.93063506099594	5.33045279405995	8.53456286447149	7.5984153792446	7.73844259782698	8.57671163117445	10.078899185712	9.37241467007915	9.27192409029887	8.00620645850774	8.89596305824258	8.72858509439383
1952	NA	6.07317782776947	7.56945469673302	8.36293096924093	7.05397093360415	8.67879236062364	4.59285746521296	6.95341833337296	7.06846294659284	7.31717701046039	7.61315678657617	9.31843377167069	8.34407598680294	7.74116546980786	7.24366631603344	7.35168007359373	8.15040863967581
8553	NA	7.53875643838704	7.64235119387277	8.34175617542161	8.03209146746779	8.50314660879292	6.42856659238993	7.38089637687738	7.44479198729692	6.9342263316205	7.68568289139469	9.24849630850768	8.54592956412213	8.2444333636946	7.5420047932779	8.05254076654218	7.7804005963491
4070	NA	7.51912540469029	9.18371018680339	9.92978871786674	9.43328385970721	9.66753858461884	5.87671868187608	7.74067810018503	8.35876097323826	8.27712972072574	9.38847981670259	10.8743230314692	9.94213840865801	9.47932392783062	8.65462710284755	9.12148744739804	9.24885408458319
23299	NA	6.81462393714622	7.33546381259397	8.35449830945293	7.27503412265355	8.07503943380322	5.73121964993849	6.12325348899749	6.71812507035056	7.04914070312803	7.64468687368697	8.80448327591574	7.94322115667	7.92911077637332	7.02847898950411	7.70267306713282	7.54871314879632
2810	NA	8.00459931516819	9.08546423579141	10.1775662342431	9.24183072527444	10.1943568544207	5.30128717488613	6.53409240208894	7.73147706808699	8.10008139225732	9.80369277893841	11.198730106969	9.99351116139268	9.64940623708083	8.39524334642634	9.15745073315125	9.65809622504367
3728	NA	8.38465762267388	9.01400800481434	9.55056857194984	9.58270072636845	9.85754351405393	6.50730199224861	8.18840079224931	8.3015338993052	8.75903365927501	10.5036186116077	11.5628142281865	10.7446116947903	10.3664725680284	9.56879720795742	9.38279401932572	10.2723556603597
9635	NA	8.64951395385428	8.11039440680029	8.67712868538388	9.42890420651499	9.99559758383041	3.93298243783813	6.5538191532231	8.9164109105469	8.62959251393691	8.41546076124818	9.42795192526073	10.5667999800602	9.90653975503968	8.89129511805719	8.89312180758223	8.07028546801436
222584	NA	6.82105139984152	6.97053836174742	8.55548701430847	8.17493090381531	8.66201880890871	4.07760927148331	5.84767508062586	6.77529175269213	7.74300206986609	6.96728356820004	8.20969322134661	9.02797593606342	7.57328986215991	7.30545300408367	7.92481717706875	7.20850289199562
1825	NA	9.03400331363856	9.44373074868821	10.6219802430498	11.0882138120144	10.3137123748347	6.24162744590275	7.71900064290376	8.84611048919781	8.7454641372675	9.55537554889466	10.971587997479	11.0608054334587	9.83656876190651	10.5287535419572	10.0679873533286	9.25566280079667
5268	NA	7.10007435570989	7.29584234037604	8.43268566540195	8.6553912728267	7.83177675619092	3.59128192486693	5.00312819227968	7.50686787750305	7.32327934156557	8.70189107854353	8.8366179057388	9.30552052046194	7.83324908455659	8.01547953831058	8.45829469550283	7.25454942985793
771	NA	6.62194049502523	7.46615008085859	7.35943494631171	7.87997128435504	9.07700957506449	4.68606528376955	5.31196689961658	6.57090839886948	6.67265429832468	7.68568289139469	8.43630565143176	8.5957731779736	7.47507012040328	7.63718801963728	6.81662436620684	7.11175149107402
2261	NA	6.33808080628401	7.30585018812079	7.58162336206553	8.21618045166959	8.02562966470845	3.38434591939101	3.46170734002647	5.45951112795742	5.66226778608104	7.57001525412809	7.07594559184324	8.31885798401794	7.11631711688872	7.0706065493651	6.59676434733844	7.050424686506
8581	NA	7.52307303946444	6.44508671122494	7.44134942474325	8.7532219946943	8.43895440934789	3.77222504071022	4.22285653582903	6.40694417986128	6.21531489533046	9.181920951423	7.81733275415531	8.77952751428097	8.41307166805425	7.59244820895017	7.93037097164302	7.74212541606181
3852	NA	10.8943613601283	11.8702593253608	13.0867494157168	13.3940452977042	13.6298926524622	8.25347021502424	9.08835661219498	11.0187314082449	11.8222263876255	12.7125900053104	11.7001443260069	12.0260825751028	11.8966975020031	12.1339950353299	12.101972696318	12.2087209841271
3866	NA	8.3066500858679	9.71930333596759	9.96621989045945	11.5328338776478	9.42482751006053	3.93298243783813	7.61954926107645	7.81563953493953	6.87729743827709	8.73155951666259	7.60986271691658	9.30552052046194	9.9437394823242	9.5076813695437	9.45199960897635	9.98748443609765
2196	NA	8.88245483191673	9.99610709651495	10.1540713964114	10.5887819102026	10.8141933613277	6.69840209478693	8.24410184015912	8.46334994904164	7.87764003515098	9.56089494018713	9.67899384928977	9.82163620392416	9.9933716862819	9.80101860672602	9.46353711164406	9.98065134225085
483	NA	6.7886238459563	7.43000331758287	7.96346136743083	8.44594817591889	7.992469558187	5.95371425878655	6.42049273092926	6.55793440192515	6.5109715575299	7.23922992359234	6.96402833735112	7.28567192199528	7.76214242049334	7.48973353520351	7.05898316010984	6.87286964266676
5792	NA	8.07620381120856	8.89971483937201	9.78825935816272	9.42230969629449	10.1599249183373	7.00012683039953	8.56889859204487	7.91564759471889	8.14556101834969	8.50979821672333	8.55694479921261	8.76092233292922	9.03824558800078	8.61043316351421	8.63874582784025	9.00936297865968
10509	NA	6.42503829411718	7.32565999039013	7.97175530175468	8.18015205868123	9.35696868639346	5.44155406000399	6.05568035872764	5.71461862539958	5.92556730683802	7.12464043485692	6.56431663444916	7.25053869941044	7.03246748962588	6.67761826353319	6.9207369109346	7.1316278145499
84951	NA	5.88967080832997	6.12160451351585	8.58822160844024	8.03209146746779	8.38205136442811	4.14482576353957	6.1494207603033	6.15457750988871	4.56091286802773	7.04810633198392	5.7642960706864	5.86864220456478	6.59160456785071	5.8618947457231	5.97836161478508	5.98822365893204
3321	NA	6.68672422477979	7.52730631663274	8.19598219753185	6.54013310560698	8.39056152920255	4.44067939667421	5.76546687945045	5.97101384008274	6.00363957782784	7.53679081645386	7.45286937608298	7.06076429954432	7.52501568895839	6.53874189314565	6.75536346985987	6.62900199178554
4854	NA	7.26472881920786	7.66585386806719	8.57376451782677	7.95499262913165	8.55100245079963	6.21058963318939	5.86356917664549	6.39240071814768	6.5109715575299	7.7156830624728	7.75143637037928	7.78033554569684	7.59683441755341	7.37914152852795	7.22182864524544	7.7804005963491
642587	NA	6.70768807572185	6.67867252137694	8.27406682690382	8.14853787885681	7.96538153379624	3.85484170201906	5.11358507426472	5.37326812994776	5.84302717672579	5.2159324650401	6.71020893219883	7.35347132144172	6.84855986870909	6.69311142623748	6.78018084851684	6.98637478852914
8626	NA	8.23143863282924	8.40853686962733	10.1027583795688	8.8115806358369	10.0695386697249	5.07873413091655	6.08309056582899	7.36510472484126	7.58436646097844	7.85698386336343	8.66826986225771	9.20816296040777	8.84532588663858	7.99999112570113	8.18853050673113	8.58819750176868
50848	NA	6.82105139984152	8.04019262959134	9.38861996946783	9.03261825340413	8.94803624666841	6.30176893551577	7.46143375973232	7.55336766013074	7.57927610100303	8.7701915750325	8.86805233586534	8.12879232812442	7.91044124711521	7.6251232017158	7.96325211391301	7.81768651233434
64866	NA	5.85250450897593	6.87965601436777	8.6618320513939	7.5170666106894	8.54186308008917	5.00828858087844	6.39884164081306	6.58376676121102	6.48942511223952	8.14113911866391	7.68238544952605	6.93363054880741	7.16438313457642	6.73113168231308	6.90953300245737	6.82484319995963
3664	NA	6.59968291743172	7.47504701432943	9.12916145598088	8.69240279887052	9.12981089527077	4.59285746521296	6.39884164081306	6.62166820471757	6.89379334826181	8.14848955246529	7.94072998837381	8.03898839693936	7.69827375835069	7.5420047932779	8.01644156808668	7.44132562551399
6513	NA	6.35589666712923	7.71924877597494	9.97243294153537	9.43328385970721	10.4055869967213	5.11270761192906	5.97017932140694	6.02857601664013	6.66306298473988	8.53805690827037	8.05439934350364	7.31996986385341	7.63144610477654	7.44009538146314	7.64304025703644	7.44132562551399
3068	NA	7.14174980795993	8.00990277190886	8.62198749372428	8.18015205868123	8.49211717346025	6.98186084251612	7.61015882670359	7.37992454855206	7.43457342791563	8.25447548374774	7.75143637037928	7.74290335571356	7.88197599041492	7.75259187259481	7.89103779953213	7.45716482603419
824	NA	7.96161258494525	8.3945371227069	9.19558233219336	8.64787364690758	9.26924163150485	7.65889622930541	7.97819306191862	8.09699755124369	7.85675631193583	9.12716645267136	8.15976314600448	8.47159764840407	8.29568826133371	8.26911778087884	8.5404860601969	8.20770964770549
6273	NA	7.66560014194434	8.16639429996638	10.6363992789274	9.34073081817219	9.14899819576531	5.41457051422935	5.92545032823874	7.41632146161497	7.52735956830671	10.8016267022181	8.30465039862776	8.04924715479333	8.23696029241296	7.86629398612647	8.09272037455935	7.91837934471554
84790	NA	6.70768807572185	7.4022862150521	8.93639964183136	8.50122775471552	8.60611745400978	6.00887880417167	6.28542637002728	6.77529175269213	7.47898165938904	8.56027197542199	8.43630565143176	8.36886074641443	8.17573985673964	6.99136392917382	8.07277044320943	7.9689719805403
6382	NA	8.16477913798331	8.54997948727252	10.5177425656442	9.81524727627514	9.52717033129318	6.178869371077	6.83748938165239	7.45182268856053	8.18965064807793	10.1552160425542	10.1573278275228	9.63331546617248	9.17748624777369	9.30958706165334	8.90162882774426	8.7121783317507
26135	NA	8.38682559516188	9.28077312468274	9.32853583038735	9.05836512757344	9.13893143337045	8.49156614051075	8.71184050441286	8.70612332672144	8.86322624001932	8.84448424544605	9.42795192526073	9.69668494735692	8.81050687732462	9.08430992765434	9.31435471171273	8.88606916307413
9076	NA	5.82718416072528	7.88195275373685	9.79684295774148	8.29530148998687	7.42100998534288	5.56938370684532	6.63939633354518	5.73781368530576	6.70105148361052	7.60249174458004	9.01570437939134	7.66499295619102	7.06659433548698	7.19552532963853	7.71559660462982	7.02938909599459
10451	NA	6.37349520071375	7.56112295472318	9.11300483634892	7.94888771937484	8.22151297650119	5.81614942339822	6.70261515509702	6.78645820334815	7.01938068626076	6.56753750626867	7.45286937608298	7.76796574884921	7.67634003344367	7.51174383619936	8.11727599340963	7.34245500682318
6774	NA	8.14185683594891	8.31253194547565	8.58462089492704	8.75672098671775	8.88317889701345	8.55780457627621	8.12717447076013	8.44936683946099	8.08220024055434	8.78912647523413	8.70354775811376	8.61661860508704	8.56404457694566	8.01547953831058	8.14142064465385	8.28960744976871
7317	NA	7.77558391121373	7.47504701432943	8.7719975259035	8.43288483243644	8.544915974543	7.79589416356364	7.96720160928587	7.86387682587234	8.08937931791875	8.4809749326369	8.34988363304825	8.00776703426715	8.33821674423728	7.86287315320102	7.9740480417721	8.03905364545034
10487	NA	7.78547765872313	8.35170383435699	9.01341013854173	8.43288483243644	8.97091607503299	8.18725621631291	7.78307966990647	8.24599295643205	8.40634517638731	8.99885062026458	8.77161654054965	8.60275517326787	8.2884766794598	7.86629398612647	8.2696356077223	8.27627661313455
3949	NA	5.36435590222068	6.25155377953129	7.86300228612597	6.77909676782745	7.99693519077892	5.59364459062355	6.46284385598063	6.64639372101773	6.4227850011581	7.90116753201325	7.45286937608298	7.1007688490351	6.84855986870909	5.48846620594234	6.28620437701525	6.94203848225009
84002	NA	5.7212101488769	6.23069224444252	7.7709504921336	6.88520800662977	8.01024974683924	5.49405270806879	5.33495115780013	5.64270829887812	6.21531489533046	7.00015798291114	7.27668219352952	7.49528669831802	6.59160456785071	5.57463505900382	6.73011169687957	5.7518441986927
823	NA	7.44615605507012	7.32565999039013	8.05477806277385	8.0029236162552	7.83177675619092	6.58196185459291	7.23579144870398	7.13112095231031	7.2862720677942	9.51044335715584	7.60986271691658	7.87565170800758	8.16002003840679	7.56744695731817	7.82100950737525	8.19831613572273
3159	NA	6.01829849075748	5.8202489533598	8.19834016383678	7.50879034037594	7.49232745037707	5.33045279405995	5.71379516482437	5.99045753844031	5.87661200036317	9.24156322343002	7.99868387177048	7.28567192199528	7.54935467954985	6.34638851849877	6.23326700559203	6.91934868786703
7311	NA	7.577234864276	7.69660678510852	7.99364214352287	7.75957522580981	8.24234968162887	7.31665896380055	7.17976228891885	7.71403894244055	7.47350481226685	8.1263249380609	7.81733275415531	7.66499295619102	8.21430597259491	7.50736855785094	7.50097536921773	8.42059446032403
81	NA	8.24105730370066	8.79702680757795	9.74617072671527	9.21410112905224	10.1449130397994	8.25347021502424	7.81203628799694	8.45287534323423	8.96235455963983	9.88954254458793	10.0654029888784	9.09387981039182	9.72079338469374	8.55215455508784	8.94342737272319	9.67850798178268
226	NA	8.11856444416024	8.91287049580508	9.35519710111312	9.23432081160418	9.91824987815349	7.96815972054809	8.43436579994405	8.58024486294931	7.92656105412671	10.0492511661927	9.54926299573629	9.30123483265189	9.48248736685511	8.79226764117048	8.87307481685552	9.46009877546102
2597	NA	9.9030812466647	10.3051036700146	10.7612655854272	10.7951257911689	11.3420406039818	9.7468409255782	9.71702214115887	9.93195621157699	10.0770161643256	11.3679077223332	10.4654569897653	11.1045029279711	11.3864082892722	10.1889376767446	10.389596011018	10.9771062514113
10158	NA	5.59187341046292	5.64212098310399	6.48193837123302	5.8700069380369	8.37692106498392	3.00474216130023	6.09660282049032	5.45951112795742	6.37658428132288	7.0945122313812	6.71020893219883	6.30517038656767	7.03246748962588	5.73291775580981	5.64170905878274	5.03476619280296
10653	NA	6.35589666712923	7.27561593496993	8.54440832172175	7.36030359232349	8.75722393728712	5.77430941102741	7.38089637687738	6.97394993609226	7.53789341174834	7.86592951323239	7.36746369279846	7.85240651903902	8.07035897755318	7.30545300408367	7.26642374372298	6.80021682181716
6721	NA	6.94392997210867	7.58597520496212	7.56709966500672	7.22538982310008	8.26288972382756	6.34528488141412	7.25399450054193	6.91411975040461	7.01184376224752	7.33253391383584	7.07594559184324	7.49528669831802	7.86268226484604	7.37434434394762	7.13790990467229	7.44926696278417
9620	NA	6.57707656707653	7.76349381102298	7.44532555906621	7.49209398851407	8.47781143271081	6.06201146948234	7.62422165656841	7.19117053833485	7.11393766518025	8.09623226123953	6.96402833735112	7.19618062407884	7.83324908455659	7.06466311963246	6.79243126074232	7.48060226735199
1999	NA	5.93778181338121	6.945150873424	8.5683055391745	7.50879034037594	7.63953621003457	4.44067939667421	7.95982717427405	6.33271488325055	7.6293890899333	9.4552025802013	8.15976314600448	7.53962116362853	7.69827375835069	5.87553888385204	7.55949046578262	7.03994523027344
488	NA	8.60178433289913	9.04122051902149	9.12668756872196	9.08644397848491	9.0989858244792	8.35985036946453	8.48147667259555	8.65525569717219	8.79460720153565	9.31852094177742	8.70354775811376	9.09882680029832	8.93580575871379	8.9129591606567	8.81421330255389	8.64115681539586
10971	NA	7.56962084266051	8.12176963230972	8.75927721170014	8.26613722523679	7.82927482599724	7.45550853688056	7.35863814770183	7.67851732708121	7.83129013908118	8.98249214726077	7.88035027769588	8.44075831840941	8.10361128746961	8.12520063634991	8.18388814535203	7.76138993414432
9989	NA	7.15707286848049	7.51872683611687	8.68891494088137	8.25133098657715	8.19065749772111	6.69840209478693	7.30144216382485	7.37253366585762	7.27372230686316	8.71184850305771	7.88035027769588	8.87489534993682	7.46230880129067	7.69988319085009	8.02165422929679	7.27256426896258
2950	NA	7.92030208852592	8.7791783772206	8.81872409389387	8.69240279887052	8.96636904557101	6.80614223546123	7.90328359285771	7.68449866543778	8.13171936873035	9.49033673972742	7.60986271691658	9.25766283361844	9.11770625323835	8.63470661148195	8.22965292569983	8.7544538950275
7167	NA	7.21190479091805	8.3945371227069	8.62899650538964	8.18535438615387	8.54644000259042	7.19507602841115	7.32459336655533	7.39459368490292	7.71077895320553	8.7701915750325	7.36746369279846	8.90909333337579	8.85023213415583	7.99999112570113	8.44671502297694	8.60251115312066
4637	NA	8.17986080662431	9.07672337424149	9.36782158930943	8.70332360217478	8.78072254414521	8.1468382442296	8.1402819224752	8.57703316091953	9.04406518406645	9.11970628883778	8.10804290541638	9.20357760335208	9.07643085986793	8.82251996699045	8.6920286846117	9.15728618550466
1495	NA	8.26246766846215	8.93882729602306	8.98227665708879	8.93098168487536	8.97091607503299	8.35276037488326	8.62359139352815	9.07052181450995	8.56410923240867	9.43730934213064	8.20969322134661	9.1757551305269	9.15387065792001	8.74844877065307	8.80214722956377	9.0120462171293
302	NA	9.39443286401944	10.0372358705152	10.8988293201671	10.7554513179927	10.6657401797651	9.48352721817987	9.57943880311167	10.3965098001751	10.4000421899121	11.3913314769756	9.87739399604684	10.9253452490672	10.8494252540934	10.179343605357	10.6782285754342	10.4784827880837
10787	NA	8.21932440511068	7.92803718729664	8.29845077931644	8.3611426956852	7.99916283425336	7.79589416356364	7.9963280828937	8.30542047533098	7.89002668743461	8.70687838150269	8.30465039862776	9.05876760828594	8.44585371623372	8.39049949284402	8.3914125696225	8.35023936240065
23019	NA	8.95876149892288	9.16183654071946	9.13655776628863	9.46785052483914	9.09065334465231	8.63873007190603	8.94445964389729	9.19934152152471	8.88813966277018	9.58004819999919	9.09754701603432	9.77603821453817	9.35366432659924	8.99650171027256	9.31859626525137	9.33495540491862
7316	NA	9.40837248687899	9.29591550978377	10.0670768644041	9.69273614066766	9.80884839414941	8.30947273690057	9.14959721681586	9.60142317399341	9.19645297515169	10.14238831884	9.50994856821899	10.4262818451178	10.4086570278293	9.4438615566956	9.47117783708479	10.144907776801
1982	NA	9.81244158919455	9.49493049035723	10.081838721391	10.3055473640862	10.2165441930892	9.70986312957736	9.97562629090094	10.1486448655537	9.8218902897561	10.5221282102137	10.2073408123123	10.6003266365556	10.3952917290234	10.1074490155326	10.3309655400496	10.1027341083338
3939	NA	8.44207884889293	8.89309174949231	9.43134433013758	9.59838623745117	9.74656784032182	8.69026371771486	9.09004640562422	9.43045052903531	9.201431124275	9.87410717122455	9.38513705856281	10.3327960290722	9.42445621435342	9.27268221025258	9.6701749644089	9.14266833628627
5358	NA	7.78218727597362	7.78511767223897	8.39412159646283	7.79403874273263	8.47781143271081	7.42878715185709	6.76317963732673	8.19662299921523	8.27082859582296	8.90649302249204	8.43630565143176	9.55628457578663	8.18353599697748	8.33972391631236	8.71473508213247	8.16976295634883
10109	NA	7.96161258494525	8.93560812105925	8.60075380262586	8.66286992871935	8.73601004384897	8.00027524607975	7.492430638326	8.31701777365233	8.48193765397492	8.83995136883101	8.73798356207913	9.52722125485035	8.65657417909013	8.54363348015882	8.74341354344001	9.0120462171293
1308	NA	7.68334751223421	6.91930862015155	8.6060915958613	6.12951530652964	7.02154353043489	4.64021397523741	5.35757497768689	7.23258260662634	8.09652284788187	8.44560921586548	5.7642960706864	8.60275517326787	8.05344092613998	7.12873179092657	7.85060213223187	8.39615311924403
801	NA	8.19230953643292	8.50724971389112	8.48384073738538	8.11621537805611	8.76771504304632	7.98201114913742	8.29773203106137	8.39568891951484	8.68750909494583	9.10088534150464	8.34988363304825	8.8863849843465	8.35901991306659	8.42105932865449	8.50370574591468	8.12584480264817
4144	NA	8.00459931516819	7.51009602939865	8.38793718439449	8.02049499506879	7.81669967527741	7.30935295319114	7.84443317841852	7.70817907772117	7.64408972488437	7.67554258327515	9.36324352023547	7.93217706905994	7.97475420182323	7.50736855785094	7.82100950737525	7.91837934471554
27161	NA	7.82118506960992	7.43912526783388	7.89242571617554	7.53347806408129	8.48100276783499	7.47522971034295	7.16701023680354	7.45881929312868	7.04175805314858	7.39566843207946	8.30465039862776	7.33681783447732	7.46230880129067	7.24891748586088	7.37630455530246	7.44132562551399
5430	NA	7.85915639158596	8.57502277818691	7.77411541688749	8.37941545372976	8.51720452869022	7.98201114913742	8.16614488725234	8.25405949234801	7.45138710982458	8.43962971611077	9.34101261141393	8.01824940819196	8.48423353667249	8.30485274244533	8.05762484124947	8.35447424730669
23367	NA	7.98469812291916	8.3898401874555	7.94392138912495	8.4152809789539	8.35968709770277	7.93055892731665	8.15650052666416	7.98028643440833	7.59953065602874	8.61965632705973	9.09754701603432	8.16697847510242	8.2884766794598	7.89001535813062	7.80295811699068	8.42462806124652
1981	NA	8.49529380249313	9.18642122056931	9.59150944948085	9.0210260316245	10.4416600565414	8.30580611492227	8.89891325972677	8.67941696358911	8.5692532931758	9.75877291404581	10.6303527099209	9.50503297169062	9.2609125804912	8.97130770638426	8.54411304034831	9.12542484708217
126917	NA	6.1051305516616	7.03211874828853	7.78356874469047	6.77909676782745	8.3281374610788	5.73121964993849	6.36574330271444	6.44971507221583	7.09978775273662	7.23922992359234	9.12382768446317	6.88863489428728	7.19555991674749	6.99761645983966	7.39249043328542	6.64291839324299
3837	NA	7.96741869363969	8.6158191252664	8.38586980836013	8.55044082041063	8.56610724025363	7.8772036351998	8.15327135924529	8.39568891951484	8.08579424475916	8.87138643237736	8.95844387222581	8.50179152417056	8.26662308709735	7.97485851760106	8.22514122577455	8.17934361040332
23450	NA	7.99326084258392	7.72671782251402	8.56282582594386	8.15385525247025	8.4601317742808	7.91620207678101	7.88003070134369	7.5920654708857	7.91852188514369	7.94403815460252	8.39374166470619	8.51665475093969	8.12805702134772	7.94281426761466	8.15571582725354	8.31590517848904
4000	NA	8.08957560785065	7.51009602939865	8.84454581170969	8.18015205868123	8.65072710837043	7.53282555841324	6.80493440993392	7.01250126895641	8.00458099418261	8.7701915750325	8.95844387222581	8.05943347913288	7.87236138020828	7.74517893914856	8.02684812420973	8.34599200981307
2896	NA	7.81475820373797	6.64753074455466	8.5609946199071	8.16443156333173	8.24985266681222	7.30200975551596	6.82941924955793	7.19117053833485	7.45694840557355	8.22000477781874	8.77161654054965	8.58170699320544	8.92654441092115	7.72647823146773	7.88533020108359	8.23092927876921
113146	NA	9.11600751413845	8.54997948727252	9.14880130485499	9.60616550110257	9.89809796787304	8.42552243393971	7.41365278842841	8.72365681220941	8.6636590962282	9.29221609411326	11.042184999785	10.2901809493911	9.69920192906614	9.63947454916117	9.56520763043419	10.2024233792147
10163	NA	7.9904122458182	8.08155764927281	8.51444235165024	8.12165300123015	8.528044541097	7.98201114913742	7.98547444845908	7.57928118818606	7.30489436287918	8.47514052340911	8.59501565969802	8.56034717880617	8.07874418289355	8.00930411246774	7.85644850765089	8.36290690535966
10765	NA	7.34274167710114	7.35487382718163	7.56709966500672	7.68807547437774	8.34575014469868	7.28721027111253	7.61486168411366	7.61103196020403	6.9342263316205	7.39566843207946	8.86805233586534	8.16697847510242	7.59683441755341	7.45380331575985	7.60187009700441	7.689459134403
283131	NA	10.1225540697975	10.5245250097884	11.5221402055728	10.8745685747542	11.238128382578	10.2874231278538	10.5427237377385	10.2729402761893	10.0643204322629	10.9551705512712	12.2932388386612	12.3892107235901	10.4863485417126	10.357629826049	10.7035860507446	10.7857523629471
1452	NA	7.8243877980198	8.2413127068939	8.72860922454122	8.35191878834202	8.58847197975441	7.9353129696417	8.08712208214837	8.24194271178737	7.97775131890556	8.45156403480536	9.4695327108532	9.55628457578663	8.50304723558827	8.4869848396072	8.65225216447251	8.08565144199196
2355	NA	8.00459931516819	7.69660678510852	8.74483150317615	8.44594817591889	8.45202338064871	8.03612408693712	8.32381758250907	8.15415021590599	7.73386867040331	8.91513779336312	9.5297396959672	9.71613157768135	8.89839821522779	8.77962403569841	8.72115752115445	8.84150769364592
2934	NA	9.02428776917144	7.99760649206178	7.87778901035294	7.93041644132458	7.99023154767649	8.48185027232774	7.39736754750518	7.62975233730204	8.12823810617654	8.04201073540731	8.25795292086992	7.73020697714203	8.52775650111792	8.50025642057106	8.36704679041953	9.02804168452736
9644	NA	8.45866272642693	8.18819947068675	8.2124075984062	7.34178558796467	8.17103224113492	8.33488143479824	7.58161512618795	7.71987510211345	7.87348740468652	8.01813424580355	8.95844387222581	8.21333227270352	8.06192475081791	8.61653992049233	8.10750384276244	8.47217160283433
23389	NA	8.64408659776333	8.33225083465715	8.72370675638355	8.19053802152798	8.57060801012368	8.26861805924467	8.41022061782981	8.53792448285035	7.66826272622868	8.30797075715455	8.77161654054965	8.71655379923882	8.53995422505136	8.42570391240738	8.26524741553326	8.50301858626567
4853	NA	9.02984751780356	8.84928427073497	9.00535291074246	8.4152809789539	8.49053463393425	8.79859102636218	8.87754738322166	8.64302161145882	8.13865679359442	8.85350749489928	9.44889211599089	9.24878826407128	9.28647657178549	9.08430992765434	9.17393165077329	9.37927357148567
28935	NA	8.42530211956701	4.97017160171614	4.67726825379977	4.30136591724814	2.57863873934241	2.48813854200863	4.60964584074914	4.27202898759919	2.42006394524954	2.78325692998442	2	2	2.83464263671334	5.14973912013911	3.93046257184557	3.2863047057163
23195	NA	8.1622501268708	8.20967997484159	8.12338926898768	8.0088045536652	7.96993167181978	7.88705252063832	7.9374749656546	7.79367189915322	7.81838647306179	7.8836561066121	7.94072998837381	7.93217706905994	8.09536978583536	8.02775164995778	8.31279868803939	8.08565144199196
7431	NA	9.88478969497667	9.01705708941944	6.96440052389231	7.8540714588137	7.61650478630992	10.9289085635834	9.94514119838585	9.96550300005327	9.16960878417644	6.32961236672346	2	7.40230852415012	9.23488742128071	9.56774701137184	9.25362514118081	9.81844016783986
1634	NA	10.1824372046193	7.9473457552009	5.95516552062013	6.43922483020595	7.21794626703325	10.9901609335992	9.28411145737437	10.1637100691047	8.94465056395068	4.83361871002182	2	7.82878065379279	8.96323833937282	9.12913846817266	9.7382493527045	10.0211727173451
4921	NA	7.78876055410579	6.78266134631053	4.83105853595774	5.18910251104305	5.44211928030004	8.75084756624136	7.78725208330389	8.27005850499869	7.01938068626076	4.50756029989881	3.81461836378632	6.08352637885653	6.96169213111351	7.75259187259481	6.953835854333	7.37617037768299
4060	NA	9.68433940199335	8.37565692879283	6.52013971150311	6.76526681910267	7.55726437849963	10.9867299837191	9.75692669375446	10.6770946033254	9.82404369909264	4.5962391677124	2	7.06076429954432	8.35211880037208	9.37828589493665	9.89558298398619	9.00398148365343
1009	NA	7.53093605041081	6.93228760838597	4.30957968774822	4.70064818487419	5.63781830977738	8.92108197895462	7.6054405888987	8.26208117653206	8.36553214783749	2.78325692998442	2	4.09915404111424	7.04963181870976	8.1108521433991	7.86807065943124	8.21238356707318
3908	NA	8.81482533234823	7.37402616247465	5.83907360024156	6.27325211888061	6.01773798301181	8.75891533938087	8.16293725863514	9.94820576835843	8.1829547120833	4.08561255551442	3.81461836378632	6.00137227616936	8.63967089770467	8.53720948244538	8.09272037455935	8.24468376739198
2162	NA	7.65843960965354	6.78266134631053	3.71303376061247	5.38269238099667	4.85146661634538	8.1468382442296	6.78837723366393	7.51360316966099	7.64895683612218	3.28807705936858	2	5.16620751341256	6.88726476403799	8.82603771551858	7.09898620416308	7.18015260125863
165	NA	9.10156019474855	7.77794567048483	5.15619800196906	5.84392597716526	6.65976593255036	9.71263496592025	8.04940422360205	9.2200792025999	8.18965064807793	4.41307149185454	4.59343296871322	5.72245196298555	7.04963181870976	7.97485851760106	7.23085862523181	8.58459678888816
4256	NA	7.98469812291916	7.15899841897744	5.09676958056325	4.7576396314278	4.92829234140369	9.29481050509465	6.50398711329065	7.91055332215052	7.31717701046039	3.28807705936858	2	4.50900110616953	6.21931123440169	6.54729182299187	6.26877352658369	7.10170968695963
2192	NA	9.61575382870984	7.77794567048483	7.00806584943607	6.33072423048621	7.57827634549414	9.8206408826019	8.64673907625229	8.58024486294931	8.81856492122224	6.07572583729789	4.59343296871322	6.23500562353269	8.87932431524948	9.06061588556764	8.59045232281898	10.0291421846749
25959	NA	8.19230953643292	6.81104586013376	5.03478758019448	5.18910251104305	5.48089228961125	8.07110369261942	7.55249527057682	7.23258260662634	7.14182782893508	5.47172907987738	3.81461836378632	5.55976024473337	6.46937879615632	7.64517554124438	6.76782552239682	8.02849096152216
3487	NA	8.60551242993303	7.23429200061703	6.27410373879577	6.66455694380707	6.79924823703411	9.32229238304711	8.2531797979878	8.6151095987091	8.33263463331808	6.54543489401999	5.4686696687924	6.49725389939338	7.79304681350429	8.74844877065307	7.74110147658486	8.58459678888816
619279	NA	8.38465762267388	7.0678435351111	6.27410373879577	5.89562476879712	6.81450783711532	8.56395723235578	8.44496863391533	7.29646453381561	7.66346041976518	5.72870413139964	3.81461836378632	5.0887544314147	6.66025962087001	8.64867978332251	7.66984847945082	7.70280704338888
1303	NA	10.0996063998699	9.31833519520355	7.52263014503594	6.06324142536991	8.27764637213033	11.0318184494321	9.56857117584332	9.76559359126867	9.68878892697581	7.25293423362061	4.59343296871322	6.27051451660617	8.71152955565893	9.84415992561839	9.99962898235217	9.52916158658065
5159	NA	9.06004895360847	6.93228760838597	6.08316792048639	5.10375530966721	6.56068600761718	8.75623109146319	7.40824477453273	7.96070423440404	7.72467708072008	4.5962391677124	5.09643002668413	6.0430340305058	6.78848304935652	8.08759353152952	7.47840550030177	8.35447424730669
1284	NA	8.0572726033365	7.86174254873066	6.90211759122436	6.49056103279349	7.86391306864403	9.17129056067669	8.22884380769911	9.007501792227	8.46547829305115	5.2159324650401	2	5.67023366966263	7.51269046239573	8.69558569227623	8.15096648748149	8.32887644023686
1282	NA	7.73871504683322	8.25687272453095	7.2131979495164	7.04254969557504	8.38205136442811	9.31865823887052	8.33240899633267	9.80456140079674	8.84637502304496	5.2159324650401	4.59343296871322	6.16125320469019	7.76214242049334	9.00117699448223	8.56568549697783	8.32456563162773
3490	NA	8.14698224764452	6.12160451351585	5.58889009952017	5.38269238099667	6.53020105853771	9.00713896221509	8.52959036521349	9.79629930644032	8.79020818366847	5.51786400086605	2	5.23971342888719	7.28524086094084	8.5090367965428	7.990091951517	8.16976295634883
1281	NA	11.3252210002924	10.8094162395938	8.5773923949874	7.95499262913165	9.83963029973821	13.0905483583424	11.0017733045134	12.488675391806	12.9221150152385	7.2253941854528	2	10.9515609557319	11.2804380396269	12.1174034114572	13.9458028623214	13.097661027623
1278	NA	10.1780624784344	9.80647356513561	7.75181373788075	6.7085818596829	9.01891238220064	11.5747488491515	9.64182794874815	10.3992401100365	11.1961403679702	5.98009299497301	5.09643002668413	9.49756039046261	10.2187539008895	10.9246081971774	12.0939530212619	11.7451354368678
1277	NA	9.50335091176079	10.1705478579522	7.46112141000085	6.36780519324078	9.42150931481347	12.1828879107679	9.20366862286012	10.5583450904932	11.6662354472218	6.012680072949	5.7642960706864	9.7448186943556	9.66341165576804	10.5858924579914	11.9652769254106	11.9263872836336
1290	NA	8.04908255949063	8.17187656736009	6.47417520103583	5.67668795437115	6.8043527250883	9.31501491717341	7.19868148342847	8.74384680793111	9.64073138516152	4.41307149185454	2	6.97726519241641	7.34207355625383	8.5090367965428	9.89841939648339	9.02006611885931
6678	NA	8.91286182510813	9.15631591463376	7.18017628923124	6.81980851440904	8.04732039894347	10.3669920167053	8.57856055429047	9.59508651950089	10.4697812092155	5.09940010463576	4.59343296871322	8.36064637912235	8.56404457694566	9.51750502911679	10.46232255474	10.3066368717906
1289	NA	8.33836102106017	7.45719794039678	6.32678229078148	4.91623533469418	7.09419934999748	9.14074400709493	7.14766829256009	8.0514397292236	8.9584390707497	3.95756062801859	3.81461836378632	6.79420122902037	7.19555991674749	8.70516870838685	8.76843555979869	8.78301239669075
2200	NA	8.46688372143489	8.33225083465715	5.11685228783508	5.38269238099667	6.43467951078807	9.87361442468466	7.91857988405963	9.63269556968632	9.06788414183204	2.78325692998442	2	6.76959435156418	8.07874418289355	9.57925734039268	9.05440420631687	9.25792525079859
1293	NA	9.96606002826028	10.050688966853	8.4565212823423	7.29442319270731	9.18564612871966	11.578552456633	10.041731710222	11.5462018900792	11.4892761713243	6.27692830039551	5.09643002668413	9.23087365396255	10.1744518331936	11.5129523247316	11.4174146726169	11.4875876851079
1462	NA	8.36719555128209	8.36612336095853	5.54509742073503	5.76272890092445	7.63667730932903	10.5647997373773	9.20834374536772	10.1334206834927	10.8401365714142	6.63188346903255	3.81461836378632	8.21333227270352	8.31000417247003	10.6884943980167	10.1547632888546	9.81844016783986
11167	NA	8.52512487104993	8.11039440680029	5.90984348941797	6.45654066233369	6.95424834547703	9.5578549944153	7.34737891747779	9.08189601162335	8.99903109731864	6.50018711233558	3.81461836378632	6.27051451660617	7.82330305445185	8.32239368507882	8.80819288044449	8.45255184488879
1291	NA	8.93969072754094	7.85494240525736	6.56468488866873	6.21339517997523	7.02592020492247	9.63439915443302	7.61015882670359	8.01392844802784	8.93671184243208	6.40519787089577	3.81461836378632	6.93363054880741	7.77251761585692	8.71088811191589	9.143172816117	9.38342420254437
1292	NA	8.88091752849162	7.84124519883061	6.60078323497	5.8173648320688	7.22176663244968	9.63000723954749	7.46143375973232	8.30929660916524	8.63450869622046	6.27692830039551	3.81461836378632	6.66674197679467	7.67634003344367	8.42802060903659	8.92128561070818	9.32851162209243
6422	NA	8.63499538406574	6.69399490143037	6.72373378430746	6.80636517964462	6.75247643876558	9.49000421224436	7.85241999209263	8.27005850499869	9.6637584242006	5.03740283327254	5.09643002668413	6.16125320469019	6.74699537735367	8.87949370227143	8.52588626260572	8.69558283809662
3913	NA	8.26246766846215	6.90621180761757	6.94767917858799	5.67668795437115	7.06046367489516	8.58830877425444	7.5671286677897	7.52030716383857	7.69203736371125	6.82774006629105	3.81461836378632	6.4360242889926	8.00146281412729	7.99687338917546	7.64304025703644	8.76403634666543
4052	NA	8.20219175337984	7.30585018812079	7.64176811898063	6.21339517997523	7.97220137059104	7.92100358568095	7.20493314655828	7.71987510211345	8.01215585631102	6.40519787089577	4.59343296871322	6.84219058506686	7.46230880129067	8.63470661148195	8.00595940087835	8.76084926279354
3912	NA	7.70087921292572	7.71174085975099	6.1034395316142	5.4184775348629	7.85410099749146	7.68735634777391	6.72888328946166	9.06594690757614	8.57437907747217	5.37478250201881	4.59343296871322	6.69315062454332	7.38327544859318	7.17911461337643	7.55949046578262	7.59239712680361
4735	NA	8.54467498783107	8.76836235772116	8.12586881367241	8.67401572131726	8.31924982539659	9.02954264719947	8.40208158158743	8.77501387692004	8.9584390707497	7.89243838834914	7.68238544952605	7.92104778437322	8.53995422505136	8.9129591606567	8.83804685822129	8.60606748607309
8404	NA	9.75737203648152	7.94093823635647	6.11346951294883	6.77909676782745	7.42432932792494	9.63293666786364	8.57373766161822	9.92059833398191	8.98946941209462	3.48672946837823	7.07594559184324	8.40924533452626	8.32417942099829	9.2778290083106	8.9813761202023	9.43632308508174
151887	NA	8.29976324348136	8.27736175247189	5.01352068904209	5.4184775348629	6.28204202034553	10.0060465474984	7.34171617857926	8.51125035132208	8.19963663965143	3.81702602308527	4.59343296871322	7.46495493255767	6.94344215128802	8.60225040183004	8.76222062363354	9.47573430831403
7373	NA	8.9158675713883	7.37402616247465	3.99928566538795	4.57943127596229	6.19143477489351	10.0105586135281	6.13639645083183	7.15716313079503	7.8010000685435	2.78325692998442	5.09643002668413	7.26821225576008	7.73056149683135	7.7998691872248	9.6551600979404	9.43432397704991
8516	NA	8.02978968448284	6.58315494846143	4.16275887917769	4.51477642826164	4.74929774014333	7.68735634777391	7.91095201088475	7.20787828060791	8.28340344442586	2.78325692998442	5.7642960706864	4.50900110616953	5.87870243038775	7.50736855785094	6.6913854606438	7.01875515328885
5396	NA	8.52118285436732	7.63443110820509	3.91003352958286	5.14705994139835	7.35991758870858	9.27431911388078	7.68362462619153	7.42349193901942	8.00458099418261	3.81702602308527	5.4686696687924	6.33901325780937	6.21931123440169	7.22246838992494	7.44775236562577	7.23630679313822
171024	NA	8.61293984633417	6.73900918442302	3.71303376061247	5.8700069380369	5.98214328931224	8.80379962488781	7.79556088259781	8.52797938842227	6.78303585035861	4.31195774032708	4.59343296871322	6.49725389939338	7.31393704480123	8.06693003692422	6.84041845036824	9.06984902168035
4313	NA	9.11077066766522	7.99141882645476	4.75621166740959	5.58518833832237	6.40137988916752	10.181363415457	9.23149477321244	9.61087627425426	8.41779707422007	4.50756029989881	5.09643002668413	6.49725389939338	8.53386825423816	8.49805295137908	8.93792370884161	9.47378910862482
9839	NA	8.58299795603255	7.57773859805759	5.98824648382456	6.54013310560698	6.29660504229524	9.27431911388078	7.73204616399089	8.0834806223411	8.14211303611327	5.27084895390807	6.21906468652049	6.84219058506686	6.94344215128802	8.07582208475106	7.82100950737525	8.14552921697603
6925	NA	8.82445448006733	8.09316161053374	6.17222772588619	7.78035196950862	7.3839840957327	9.17531500082684	8.50193097708325	8.56086651974009	8.6047571295349	5.51786400086605	6.96402833735112	6.71908453694032	7.60846415427934	8.33479362778467	7.89672290649845	8.34173211591638
23345	NA	9.28011869985613	8.25687272453095	5.65904741451806	7.3785869142203	6.60231088010452	9.59888367624265	8.31517469917459	8.51125035132208	8.60725999538895	5.37478250201881	6.00952578821083	6.33901325780937	7.81328797951695	8.38096473159429	7.8622712868154	8.28517751014196
84168	NA	8.81160128130157	7.89527063043667	6.76249413172151	6.87236313216493	6.91231104708846	8.94955867963876	8.4156212440846	8.68240886821457	8.06773401606182	4.41307149185454	5.4686696687924	6.71908453694032	7.29966030001737	7.90006346442034	8.08277989266116	8.38377539740093
7402	NA	9.50833790815554	9.33553499990464	8.34601607020383	8.47172527139037	8.50471538161054	9.54079923067886	9.23608072957363	9.35557860626104	8.91465238868069	7.70575215997483	8.30465039862776	8.77335240826502	8.74352523654294	9.08136936617216	8.75597879848352	9.16453994042335
800	NA	9.03538592292413	8.92265910527428	7.89533532192202	6.73720272271953	7.7521252584581	10.0071758876581	8.41831399476096	9.51175553443932	9.27411272652419	5.64802677757239	7.53350048561293	7.75548897435551	7.67634003344367	8.45326172173318	8.2696356077223	8.88899155460616
7058	NA	8.32259267887341	7.84811005745087	5.15619800196906	5.67668795437115	5.95485883189573	9.57623416192316	7.47184022610534	7.99960639393115	7.7200592319078	3.95756062801859	3.81461836378632	6.27051451660617	7.57328986215991	6.4774301339892	8.63874582784025	8.86840939737118
2335	NA	8.68694428825133	9.45276658398364	7.22249552920316	7.13148387092057	7.15540312285188	10.1500095198294	8.5953148322255	9.58072645904926	8.56153030752853	4.83361871002182	6.00952578821083	6.49725389939338	7.96574031008949	6.79714084758681	8.91289404847679	9.99020863743573
6387	NA	8.23865864140871	5.97878100497056	3.21358292872306	3.74740691478111	3.91198330467638	8.7263699649657	5.95542320743891	5.37326812994776	5.95730498046951	2	3.81461836378632	5.50118027259673	5.14309169247812	4.19914866079663	6.71731810775373	7.08141392808037
157680	NA	8.61479074100874	8.23608851605856	8.09076128054979	7.97915716630717	7.82425791128035	8.92347662409689	8.31228219348574	8.27005850499869	8.29276317093786	7.35812020838437	7.45286937608298	8.13843403854122	8.28122886796431	8.21648171036785	8.2160752760817	8.31590517848904
3572	NA	9.31582913371996	8.70549100058033	8.38586980836013	8.5095473978409	8.5899507071373	10.2573652538741	9.31189102938193	9.91297643334744	8.5692532931758	8.37216563026062	8.30465039862776	9.1943629349726	8.99459735564127	8.73541348367952	9.1019340554946	8.7986373099379
659	NA	8.35395888036734	7.95372494177556	7.63482103048529	8.08871552465899	7.87608505119218	8.52978822288878	8.28598531302491	8.54780149070483	7.95827711242387	7.81140416819521	7.45286937608298	8.14801173975277	8.23696029241296	8.30232939249442	8.11239819207525	8.15040863967581
79901	NA	8.81804219453522	6.05195943806123	6.57197717835933	5.8173648320688	4.770318553693	8.63581239553299	7.5911925788042	8.01867104398885	6.43410765066362	5.09940010463576	4.59343296871322	5.50118027259673	6.92495834965452	7.36470185379428	7.11857931990255	7.79916400606587
26137	NA	9.85064070670406	8.36612336095853	7.86300228612597	8.35653811366175	7.22176663244968	10.3617040796872	9.53794658406863	9.34994453671078	8.97791110584757	6.77172335194877	6.56431663444916	7.23264594734954	8.23696029241296	9.02432881539223	8.75910308671569	8.75765512268573
5156	NA	9.12772137523678	7.11414079575347	5.15619800196906	5.8700069380369	5.64921109872834	9.8847171887809	8.35225887237194	10.1849625023786	7.04175805314858	3.95756062801859	3.81461836378632	5.30965505565862	7.71987900597343	7.86970672695945	6.9318544804084	6.98637478852914
5980	NA	8.54078610110772	7.7041936671612	7.01877876173143	6.97205574858702	6.87398166802425	8.48185027232774	8.27116612477563	9.19096225802336	7.96609836788121	6.61075209589051	6.71020893219883	7.63805892861336	7.82330305445185	8.10507254903954	7.89103779953213	7.95230412602371
23022	NA	8.79700322091325	8.46768002244136	7.9326357030549	8.37941545372976	8.58550997022733	8.6647269828919	8.1139468399841	8.48749893986818	8.49009744802266	7.21142447390859	8.43630565143176	8.46394939801356	8.07874418289355	8.68980517879762	8.51853058221338	9.00936297865968
7145	NA	9.03400331363856	7.73414839976537	7.85106280877327	6.84632511806751	7.53900729330477	8.91628073138696	8.00710067296442	8.16702385513704	7.56904118011025	5.03740283327254	6.96402833735112	7.41822699543811	7.84312701531919	7.93306053852621	7.31817967176669	9.12542484708217
7450	NA	8.2601043697158	7.44818990352621	6.42669792425109	6.43922483020595	7.53900729330477	8.218794608508	6.59248143870214	7.32737513760907	7.16918903010585	5.15884256434834	6.56431663444916	6.97726519241641	7.75169207072214	6.98508418252045	6.87538956686885	8.12584480264817
4638	NA	8.67279938328166	6.44508671122494	7.11676996116667	5.84392597716526	7.43753085015276	7.88213648235947	7.22967236558528	7.94085257677386	7.63430596428108	5.03740283327254	5.09643002668413	5.0887544314147	6.78848304935652	7.37914152852795	6.81662436620684	8.28073392603437
4053	NA	8.66388787044245	7.56945469673302	6.45063185600414	5.52079681403997	7.26683891366912	7.74264571390556	6.59248143870214	6.68270516353692	7.27372230686316	4.97262123965384	6.00952578821083	4.82780595338173	6.36354821515038	7.61295663794007	6.44982481595646	7.21783052394185
84181	NA	7.63674227150606	7.51009602939865	7.4492907650909	7.58949110868557	8.16707494930155	8.08828050859206	8.02840749892079	7.87438066941222	7.3474337782483	6.65270979050925	7.36746369279846	6.81839543570889	7.487719548625	7.86970672695945	7.48596808991948	7.92408916322155
2734	NA	8.47505813556701	8.25170467632827	7.7226240691271	8.16969078478706	8.32990843684403	8.75084756624136	8.51205039807366	8.37364576971746	8.05678835207523	7.89243838834914	7.81733275415531	7.80476143605072	8.25926436918155	8.36170405545672	8.15571582725354	8.32887644023686
4035	NA	10.6839170471975	10.0038125270386	8.52199239759009	10.0543651927496	9.380229670131	10.9431401407541	9.31333839931767	9.70067432536808	9.26779838188012	7.95246150052932	8.59501565969802	8.15752627604336	9.65782579312183	9.68570807101328	9.35415469288066	10.3055436472204
6424	NA	8.67811998787103	6.98306651643419	2.31015581005393	5.89562476879712	5.85015461059625	9.79209658409636	9.11183548813969	8.62447373325186	8.73176577191595	5.03740283327254	3.81461836378632	6.79420122902037	8.02768594403183	10.2412529187054	9.53088914711534	10.0696307489905
5241	NA	7.7689501831395	5.28546981701011	3.71303376061247	4.96544940379234	5.91765783944946	7.94948181860362	8.12717447076013	8.76939698899545	7.52206366314538	5.64802677757239	3.81461836378632	7.66499295619102	7.38327544859318	10.1211155107763	8.61824623839735	8.6480734180829
1734	NA	7.86849509611009	7.54431371576772	7.22712194549693	5.94553485414791	7.42432932792494	8.36690569123424	8.68077878260626	9.01938176480645	10.7267377954965	5.98009299497301	6.84269338996699	8.31885798401794	8.28122886796431	10.058196415985	9.50692869883571	9.13037262463985
2977	NA	7.71129687410569	4.91892860082357	3.76486244122628	3.95659362106639	5.54328453246346	7.65889622930541	7.88003070134369	8.24194271178737	8.842131283724	4.41307149185454	5.4686696687924	6.49725389939338	6.15732084322681	8.62262093720973	8.64213428467346	7.9297764727796
1909	NA	7.08946463003369	4.56611664236889	3.60343219883203	4.57943127596229	4.27763597586042	6.94462007671658	5.99924634111909	6.87280846735576	8.49551178338374	3.05763575297844	4.59343296871322	6.19860065256881	5.37864793366515	8.72791152445095	7.02823571701416	6.74966592048126
9547	NA	7.35608119036784	7.32565999039013	5.26817946054917	4.30136591724814	5.95485883189573	8.22268886840991	7.5475843006002	7.96562475910168	8.91868836822819	5.60593065656357	6.56431663444916	7.69143334754265	7.11631711688872	9.27525790442327	7.52319758150774	8.01250050228167
11098	NA	6.95566125273444	5.70397311681609	5.28602624669128	4.81246501466413	6.53634979932561	8.55162556856573	7.48731052001024	6.99335436856703	8.54595919132784	5.94675280805781	6.00952578821083	6.79420122902037	6.56797380314593	8.70325719076956	7.86807065943124	8.03378197029381
3479	NA	6.72149662959835	4.75328090091619	4.23803619342495	4.37606580669626	5.00123299326815	8.42889741894727	5.48633809791444	6.83027928400627	9.14398046937205	4.67978138060653	3.81461836378632	8.36886074641443	5.71621568472596	7.82117769261862	9.13838193590575	8.15040863967581
2697	NA	8.57731400636288	7.0795578796515	6.21942854719153	7.40558465695588	8.13299235739556	8.58528721530159	8.26220099102823	9.30017167524985	9.34180549796125	6.67323974256028	8.95844387222581	9.98016837425512	8.54601463016836	10.312575465438	9.43060485853887	9.38135037968427
3488	NA	9.27661547582403	7.38350782082543	4.08333644876459	4.51477642826164	9.37595028032123	8.76693824706716	7.99271926978346	9.59825832575317	9.65047181455177	4.83361871002182	6.40199390802357	9.31830172258936	9.59198400648776	11.5974555214736	10.2321246439814	11.2553749512098
2099	NA	9.39658620759107	6.31238727888353	5.15619800196906	7.82769815648709	5.41567932159518	9.08835031973064	9.4990464130358	8.50788113913961	8.31742957943504	8.32104028247645	8.30465039862776	9.03315373648465	8.28122886796431	9.20134116859823	8.73073788817161	8.97401899535978
367	NA	8.00459931516819	5.28546981701011	3.65927353354576	5.10375530966721	4.46979297271282	8.22657264484609	7.67013173559391	7.35763733152129	7.29871360124673	6.07572583729789	6.21906468652049	6.81839543570889	6.68243730865014	8.18942555636878	7.46316034283949	7.39273712427683
9353	NA	7.51516693839003	4.42632606478378	2	4.86528297392889	3.79376989947198	8.43897525912603	7.93371569510949	7.0775824310618	7.98931090025854	4.50756029989881	6.00952578821083	3.93181727086084	5.58108764700872	7.82469871156831	6.43427298112673	7.76138993414432
10512	NA	7.64038123116972	6.945150873424	5.05574552300384	6.7085818596829	6.22227381059179	8.61522175290277	7.75352993286843	7.15716313079503	8.60224991402587	6.88166282387884	6.00952578821083	6.58448544439943	6.80878789765652	8.03992025025293	7.9740480417721	7.3166411236934
7267	NA	8.83242996492866	8.57087896883665	7.44532555906621	7.74555594966237	8.16111858407366	9.12626454664531	9.71920759586486	9.43400528147389	9.2550861735545	8.50979821672333	8.20969322134661	8.20417989580205	8.63399217188079	9.4438615566956	8.91849384314954	8.52947904138298
85301	NA	7.49118530594932	6.27211794926908	7.00267941357732	4.37606580669626	6.63705774308683	7.20298264357941	6.75468168211872	6.02857601664013	7.64895683612218	5.42406996778976	5.09643002668413	6.23500562353269	6.12529730005873	8.59608272835623	7.00736722086451	7.29917164215848
10631	NA	5.43310278328427	6.46308532168023	4.23803619342495	3.74740691478111	6.08639637611464	7.8011124901434	6.33186775627187	6.27045281688585	6.83521310415653	2	4.59343296871322	3.52451672111891	3.35998800028264	4.15507751905858	9.32704214388355	7.72260017059164
55000	NA	8.46893167126887	8.14425449753995	8.30939960233571	8.32388785835512	8.52340879123368	8.44898318936136	8.50952718943058	8.44936683946099	8.5196279392816	8.1263249380609	7.94072998837381	8.42508786755617	8.35901991306659	8.36654338489814	8.26084583520966	8.26732045978347
9877	NA	8.46072237117832	8.04617502859187	8.09329749171932	8.19570309864523	8.32458897430758	8.25347021502424	8.42100172885398	8.50788113913961	8.21284467532275	8.02613706207651	7.75143637037928	8.18569909188796	7.99261476944216	8.23247514883424	8.45058525004189	7.99090040122021
8490	NA	7.88699308751586	7.35487382718163	5.65904741451806	6.60368596089936	8.07925702354631	7.61215898872141	7.76626828883775	8.17978363394389	7.26106241900146	4.75874957065148	4.59343296871322	5.72245196298555	5.71621568472596	7.59244820895017	7.53782447581281	7.35095800418509
23471	NA	8.09488981573805	7.27561593496993	7.12670800982685	7.18440651483018	7.15540312285188	8.4883347825308	8.43967695736617	8.78618247023558	8.49821135021904	8.08094721718386	6.84269338996699	7.46495493255767	7.50025903102628	7.85944418971689	7.84473196853679	7.27256426896258
196	NA	8.25536612636081	7.28576458384435	7.49987057140425	6.91055967551283	7.07743011868444	9.00713896221509	8.45549411238446	8.15415021590599	8.8271791136523	7.60249174458004	6.40199390802357	7.53962116362853	7.57328986215991	7.84564625119108	8.38738007673827	8.06512689106955
8763	NA	7.80506390240792	7.34520146242609	7.68948302221867	7.92420641804571	7.51118101627796	8.04934102649326	8.52959036521349	8.19662299921523	8.15243235925167	7.67554258327515	7.17980239158274	7.85240651903902	7.73056149683135	7.96212609924379	7.93037097164302	7.48060226735199
5573	NA	8.38899031467326	8.57502277818691	8.03116287882619	8.06633188019384	8.14310050144397	8.81931353367131	8.7866891788906	8.95897878130297	8.78136970225788	8.53244927776634	7.45286937608298	8.83394536252087	8.22189700742032	8.89297318156937	8.62168312858259	8.6272233288078
647979	NA	9.10023959960478	8.65157479486683	8.82025587950253	8.28079305127474	8.3973337009882	9.36696324212222	9.46689288440315	9.34617622954623	9.23256666295098	8.71680156118317	8.05439934350364	9.36010600194836	8.99015901323755	9.59274310852578	9.48067218725198	8.96296739524677
1975	NA	9.22059108642766	8.75381369283529	8.63771015448353	8.46318397837045	8.61340651053095	9.2012037318123	9.23912995513203	9.18041927306137	8.49551178338374	8.7701915750325	8.25795292086992	9.23087365396255	8.97676146782961	9.15174200394728	9.01574224340902	9.17175740642597
204851	NA	7.75559051105843	7.58597520496212	7.66241089556457	7.28476122981086	8.09392224129822	7.7207835711803	8.11062089501574	8.10147519703744	8.14556101834969	7.86592951323239	6.96402833735112	7.96505888938159	8.05344092613998	7.90339734130335	7.91364503383396	7.90689146320785
10972	NA	8.59804657705039	8.05806591567872	8.35026342367173	8.12707020653692	8.59879138325033	8.57008376061406	8.90660488088293	8.87777876183552	8.66846074250111	8.28814175490558	7.60986271691658	8.73573620602071	8.71691168949023	8.94242839543889	8.62853244324189	8.60251115312066
6125	NA	9.1147000835596	8.92914814122382	9.24774036747226	8.61355097677735	9.28119037574656	9.83088218142624	9.95907796408765	10.1432260815777	9.3297316223172	8.91082188295777	8.34988363304825	9.49756039046261	9.48248736685511	9.52184972029008	9.59872868619737	9.32203892899965
2	NA	9.2917350546189	8.27226671055053	8.34601607020383	8.54235434092272	8.0729260062476	9.64023432014806	8.88729838841063	9.65418978092648	8.9564773340773	5.03740283327254	2	7.25053869941044	8.66216488048789	9.15314303504206	8.41140767812315	10.5044404138152
10457	NA	8.50330925965435	8.23084533896	8.07801291181178	8.49704987226125	7.44408658520869	8.65899024029547	8.23496639864482	8.49091603292584	8.04944483309068	5.47172907987738	6.40199390802357	7.71739787183025	8.16790135815021	8.57114492885587	8.12698239710636	8.41654955031478
716	NA	9.0546046008008	8.42699434783569	8.09076128054979	8.21108829750803	6.77864773966614	9.77496015965257	8.63289508172469	9.75141743864147	7.75659466021084	4.20321952967747	4.59343296871322	6.63984088847291	7.70911682577191	7.37434434394762	7.53782447581281	8.03378197029381
715	NA	8.78554616364438	8.12176963230972	8.26509675014015	7.69538703017256	7.61650478630992	10.0744456942026	7.96720160928587	9.11770230252936	8.04944483309068	4.50756029989881	3.81461836378632	5.616054127692	8.10361128746961	6.63011474818024	7.47080305868712	8.04430612776954
23064	NA	8.71309789375154	8.83207458183587	8.30721647502072	8.69605225962362	8.13906573848198	8.80639688930562	8.34943984224138	8.73234428847641	8.60224991402587	7.97744041393684	7.53350048561293	8.4867735750436	8.55204968348161	8.34953423292264	8.74970985066631	8.15040863967581
23451	NA	9.22544473482579	9.2833079183054	9.21434419297533	9.28366391781163	9.04502260435115	9.31136237148532	9.19427268101654	9.27462613884059	9.08594250300561	8.67669262666842	8.47764977217813	9.26648314587791	9.30803370851772	9.14471636695599	9.36854542080577	9.12294458049853
9782	NA	8.67457509928046	8.99557691816193	8.65841066095509	8.79806005151899	8.40743272417379	8.90178036722232	8.78042357539691	8.7806089812296	8.61225273831763	7.93556533899659	7.45286937608298	8.73573620602071	8.20667478462113	8.82603771551858	8.77770805099235	8.19831613572273
27332	NA	8.26718268351033	8.52449378676799	8.35872080052859	8.13246714673811	7.69555577894545	8.59433297325013	8.6897220113563	8.48064037683	8.06044614164246	7.54795086081257	7.36746369279846	8.40125834797498	7.94754179152586	8.46233190914337	8.27401049297433	8.01785037222651
84162	NA	9.04777013977795	8.866291085559	8.49539254287628	8.9091372650256	8.0516196844915	9.01838429276638	9.2914738890515	8.98586816204904	8.81640331241082	8.18469025115093	7.36746369279846	8.81603318372105	8.75926085555606	8.98238425835231	8.55133975971731	8.60606748607309
9988	NA	8.15971667467391	7.96007604553273	7.52638874296109	7.98513558447802	7.49863938796231	8.29844479573281	8.12387891569205	8.04680381147567	8.19298699790504	6.86391157043147	6.21906468652049	7.58263373828076	7.19555991674749	7.88665037713462	7.6565066362931	7.81768651233434
25957	NA	8.02422971254257	8.7317118521801	7.56709966500672	8.12707020653692	7.52051620302631	8.45230379762626	8.63752452292781	8.41740033110353	7.85675631193583	6.73313284249707	6.21906468652049	7.89852829386318	7.59683441755341	8.26653109131487	7.88533020108359	8.21238356707318
9736	NA	8.97614430473298	8.80410480748873	8.84153184108692	8.67401572131726	8.4274211304733	8.79597965830853	8.96854309244041	8.8959359063184	8.56153030752853	8.14113911866391	7.45286937608298	8.76715075754746	8.39974739364525	8.66840957373938	8.67889132180966	8.70224396100832
9584	NA	8.49529380249313	8.8424250104661	8.69226483206672	8.57443181032886	8.41579490805801	8.86238472969633	8.6919491829942	8.93157869449654	8.89225039157625	8.19182264995337	8.30465039862776	8.50924227834084	8.48423353667249	8.83129830780826	8.67227750491941	8.65495701918383
4673	NA	8.3203259234388	8.67878475171944	7.99092437804195	7.95499262913165	7.80656003416061	9.10109942663188	8.3993583336977	9.42688699616621	8.4376217295967	7.45615553827524	6.96402833735112	8.17636914845661	7.80320289443548	8.43494846113851	8.61480114105363	8.13079114262766
29072	NA	8.20955924557474	8.31748699274337	8.27406682690382	7.66591581355136	7.42100998534288	8.183264994987	8.3993583336977	8.33233722879476	8.12823810617654	7.45615553827524	7.36746369279846	7.87565170800758	8.00146281412729	8.02162864299984	7.71559660462982	7.98544946404287
23272	NA	7.6620243182806	7.74154090197109	8.31592923256913	7.54970492598315	6.95424834547703	7.69858503230664	7.88003070134369	7.46578213012241	8.07859726069555	6.84593917768243	6.40199390802357	7.59669093410883	7.54935467954985	7.6610191268551	7.80295811699068	7.42531059584392
25932	NA	8.17735811844619	7.72671782251402	9.02009029102775	6.69405565034691	7.57529330734925	8.60332236714133	8.14679125975864	8.3015338993052	8.06773401606182	6.16541158190568	6.00952578821083	7.44954650869074	6.99751377674908	8.04897981443395	8.1977706532898	7.32529717332623
9169	NA	8.4892528488552	8.36612336095853	8.16255950041053	8.37030800419754	7.85410099749146	8.49479027704516	8.41831399476096	8.40658546735581	8.58457633292409	8.08860998183683	7.68238544952605	8.36064637912235	7.99261476944216	8.38812170369374	8.57988998778652	8.00713071983284
220988	NA	8.05999231841203	8.98315739925087	8.150432656589	8.80145209535506	8.15313831594648	8.69307343027451	8.52959036521349	8.67941696358911	8.51696818781249	7.87482003588886	7.27668219352952	8.83986700656289	8.33821674423728	8.57533127888062	8.74970985066631	8.11590095391674
1655	NA	9.44420568401749	10.1814602954238	9.32206313661309	9.36843950405054	9.30118857375568	9.61822967867437	9.58663867257671	9.74999213182036	9.48477516475842	9.19972019055424	8.59501565969802	9.63672101281993	9.23488742128071	9.81170371479493	9.43451848663302	9.46598197598155
3181	NA	8.96312687502838	10.2491514827422	9.36782158930943	9.65198025054227	8.61631185270136	9.49000421224436	9.52301262330508	9.38342356936618	9.57448474622448	8.89342795771161	8.30465039862776	9.51986301210573	8.96776014785871	9.8249497651256	9.3767047005064	9.19791675766597
7155	NA	8.0681208356583	8.6397544284591	8.38586980836013	8.40193567508916	7.71194608986346	8.44898318936136	8.41831399476096	8.48407373404088	8.53285363735664	7.82980920617403	7.75143637037928	8.53136641092123	8.03632212536414	8.32239368507882	8.69529441778696	8.37546418874523
546	NA	8.12637043351557	8.75746463660285	8.61317807080655	8.98269480972344	7.76002853729052	8.80639688930562	8.90660488088293	8.63377747953972	8.53811015377824	7.55902523831018	7.94072998837381	8.47159764840407	7.92911077637332	8.35684843847591	8.29137856297283	8.25378111043116
23077	NA	9.46590140279652	9.42778056742312	8.88755525291699	9.09476216279441	8.93878174028124	9.18532725848943	8.86180737981495	9.08416012961155	8.94860360292079	8.15580272606091	9.04350433520653	9.68686244242271	9.36399262489677	9.28295751047646	9.21773913544273	9.14999577490879
55729	NA	8.16982389904574	8.27736175247189	8.05477806277385	8.30010539329088	7.88092523451165	8.15093137867036	8.2531797979878	8.34372100265687	8.12823810617654	7.58092218384534	7.94072998837381	8.36064637912235	8.11995438087541	8.20301705847905	8.41140767812315	8.46435568839621
25836	NA	8.48318649371322	8.96748112586572	8.2492636492695	8.47597702957606	8.10223591677765	8.67613248344628	9.09678585647736	8.85143704425982	8.82287844674136	8.10381448094206	8.10804290541638	8.60970354151881	8.64532735857938	8.51340702617862	8.76843555979869	8.4682689385256
5295	NA	8.44207884889293	8.55418367446375	6.79401746180711	7.8540714588137	6.44124818591605	8.08400543917222	8.38291000606345	8.2580759097117	8.72025026545062	6.50018711233558	6.84269338996699	8.20417989580205	7.79304681350429	8.51776405743149	8.45829469550283	8.33317440640681
2186	NA	8.81482533234823	9.06203654659188	7.99364214352287	8.83824750613991	8.12076835064203	8.94249202671088	9.00661734529651	8.83808360014978	8.65884141550624	8.21301068885985	8.05439934350364	8.63716712262599	8.71152955565893	8.71278955217938	8.37928111883201	8.70224396100832
29994	NA	8.03808967119426	8.31748699274337	7.15125768929183	7.94275686625505	7.55726437849963	8.45892217290508	8.621256066492	8.64302161145882	7.88590960859725	7.90984417677347	7.53350048561293	8.47159764840407	8.06192475081791	8.25352761541629	7.79079714297211	8.12584480264817
114908	NA	7.91430282795072	8.48979703217224	7.49220355278206	7.72426824439988	7.87850717267829	8.34563536501316	8.60006624746316	8.39203837080339	8.1829547120833	7.60249174458004	7.81733275415531	8.96975882590217	8.11180597621452	8.36412574928769	8.2696356077223	8.16976295634883
9774	NA	7.9989412178058	8.14425449753995	7.27258799862279	7.83433681829949	7.67619539012978	8.42552243393971	8.51205039807366	8.32469783509493	8.03464469612921	7.74507208103187	8.05439934350364	8.60970354151881	7.57328986215991	8.24303978268848	8.02684812420973	7.75499696800529
80205	NA	8.55820412821591	8.67106270357965	7.80538855966915	8.68139869715239	8.21194133872981	8.48509617068339	8.74439513031161	8.7972652658964	8.34468433924466	7.90984417677347	8.77161654054965	8.78567630186382	8.34518451756369	8.65066494852602	8.60093789002332	8.44859567090506
5108	NA	8.54661550720528	8.72799506743181	8.06773248188146	8.47172527139037	7.86146630006906	8.86487872619753	9.00123930029458	8.82460540226013	8.52757789855077	7.62374356604636	8.39374166470619	8.53866636324599	8.2444333636946	8.49805295137908	8.63194494490705	8.45255184488879
23253	NA	8.17485108123116	8.2975638670062	7.79918792844498	8.17493090381531	7.27421593554072	8.37392667766953	8.56160941750562	8.8110000975808	8.02718729932531	7.2253941854528	8.47764977217813	8.92589306311808	7.80320289443548	8.14505176174798	8.25200218163216	8.01785037222651
10142	NA	8.69221307653892	9.13401970089202	8.267344503391	8.67771193201677	8.25731683321963	8.95190655946914	9.48241603578247	9.50670053444992	9.02359890126243	8.23389204970146	9.12382768446317	9.39269858960038	8.71691168949023	8.99024433600339	8.96252651866676	8.70224396100832
7503	NA	10.7823074311679	10.4799185182861	9.3927439056724	11.2730423558467	9.93986471565021	10.8328151920388	10.8534694050623	10.6321543103516	10.5310408474655	9.54705666670333	10.0922702968919	10.147072324266	10.418600368741	10.5869295332022	10.0667271019724	10.6943233739987
143686	NA	8.03808967119426	7.65022803725539	6.61497340830007	8.28079305127474	7.19091663664488	8.41534984689313	7.73204616399089	7.54681589179701	7.68731367613578	7.0945122313812	6.71020893219883	7.78033554569684	7.4364424478508	8.56904718959992	8.17923079736068	7.76138993414432
7314	NA	7.8777737388739	8.03418532014702	8.12834410410065	8.69605225962362	8.25358957724175	8.15093137867036	8.40751270441093	8.16274539334211	8.21940362279383	7.87482003588886	7.94072998837381	7.40230852415012	8.72227381927862	7.95892535916187	8.13181121915644	8.76403634666543
6084	NA	6.74196476669157	6.98306651643419	7.69283159612654	8.76021151310596	8.20037091320966	7.48174397926554	8.12387891569205	9.70950087758693	7.34143297638531	6.88166282387884	6.96402833735112	6.0430340305058	9.19301791370288	9.15594102211503	8.06269106251358	11.3795289376391
26834	NA	8.69045895089203	8.29253979745389	9.62870033075715	11.0423612390345	8.91538237104504	9.8847171887809	9.58424270625479	11.0491827359248	10.2130483119016	10.4629264257951	8.30465039862776	7.21452849408885	9.91592999680015	11.1113326186567	10.9325350589016	11.922826979019
26855	NA	11.1985838881823	11.6668956092174	10.8673164858181	12.2749293744176	9.80630634847662	11.1888640315296	11.2196529462179	12.1668914863204	10.8649255982789	10.7590443901813	9.60629605032147	8.51665475093969	9.96651145508427	12.7734230449254	11.8738408589562	12.2902867030278
692086	NA	7.62943669985548	7.82741670116198	7.46895495042574	8.949445773457	6.4800443012383	7.9774087669905	8.56160941750562	8.48407373404088	8.14211303611327	8.48678584190958	3.81461836378632	6.46696390156238	6.05903545161357	9.28679195844568	9.42471443802573	9.81997222892218
267010	NA	5.15643732147027	5.70397311681609	5.43742822443475	8.19570309864523	3.79376989947198	5.41457051422935	7.52777152311555	8.17554290117512	6.26688324039113	7.12464043485692	2	3.26764213879506	4.78148858915481	8.99806182239333	7.01783920130156	9.53290316575397
26829	NA	5.29216848393602	7.73414839976537	7.9689959514957	7.82102880513507	5.29030969197834	7.18712584255295	6.95341833337296	7.88480858995859	7.31717701046039	6.04454731516282	4.59343296871322	5.55976024473337	7.210899244451	9.28551494115875	7.08908894967977	8.18411018386318
26832	NA	5.81435536646975	8.29253979745389	6.89631987492328	8.79466001355886	5.85999346725621	8.11366826234112	9.0261670763377	10.362404118986	8.46823459329586	6.24984678494036	6.84269338996699	7.35347132144172	7.54935467954985	10.4218067099333	8.84099855765301	9.77644728492522
26831	NA	6.00706759176861	8.57502277818691	7.55978261683636	9.82860848095408	6.34644821682463	8.48185027232774	9.23149477321244	10.8054538225013	9.11964285479825	6.22224716843986	6.56431663444916	6.93363054880741	8.25926436918155	10.6438471971515	10.2140237995704	10.8516483664789
3514	NA	13.9713800132991	13.5376425585738	10.8991917299775	12.0697598397903	13.0812217898682	10.9958611136163	10.9110040563234	13.2587411573669	10.0940693112606	10.932995500737	6.40199390802357	4.62327787451903	13.1345717158199	10.4568317364152	10.2455527819524	11.2296696898404
28908	NA	8.58299795603255	8.12742378704331	6.74324412406714	7.07654568495849	8.414126344314	5.97233779723193	5.26486980792101	7.37253366585762	4.75398453727459	5.27084895390807	2	2	7.79304681350429	5.17202464946815	5.49950634392427	6.13329970414938
3538	NA	9.90610741784162	10.4920221329668	7.29479475718544	9.29333320779875	10.0879699756834	7.02709937514912	7.72771075083913	9.91424954974105	7.2862720677942	8.35320530322508	4.59343296871322	2	10.068973302802	7.44924846096044	7.29253378489754	7.7740915021776
28914	NA	8.71999285024438	7.88862705961117	6.05221621050483	6.34938384306529	8.049471643221	5.44155406000399	3.89190702954365	7.4018726968872	5.07650964815399	6.22224716843986	2	2	8.10361128746961	4.9832857921299	4.50748766408413	5.11683073608067
3539	NA	11.0156013452034	10.2282549282257	5.25010913345197	8.34263552803509	9.23562680830253	7.04480492990698	7.08125559220176	9.94447208253877	7.71077895320553	6.27692830039551	2	2.55505615608015	9.18915064498683	6.86026150430672	5.97836161478508	6.97541779320092
28912	NA	9.39873634190598	7.7041936671612	6.96993151315645	6.34938384306529	6.94503372964492	5.30128717488613	5.21618318496586	7.17426703566085	4.8917594625573	6.6934816419553	2	2	7.29966030001737	5.67167241743701	6.10162489164369	4.80651763288867
54855	NA	8.79700322091325	8.25170467632827	6.34392286316267	5.8700069380369	7.07743011868444	5.73121964993849	6.58291256689542	8.06066711184946	5.95730498046951	6.75255712509973	4.59343296871322	4.24908320118807	7.46230880129067	6.28636681585543	5.52909034259858	5.96625420336524
100423062	NA	9.31582913371996	8.6397544284591	6.07292428931761	7.25538091975768	7.94009597231669	5.89635622796503	7.05381016575292	9.29431657144635	5.84302717672579	7.04810633198392	4.59343296871322	2.55505615608015	6.96169213111351	5.90244604307646	4.7276042102294	5.64526382277783
3501	NA	10.1425787391834	9.61650891456574	5.38870520390727	7.62054847462507	8.52650094564622	4.07760927148331	5.81535172876212	9.48972145740103	3.42757093007746	5.60593065656357	2	2	5.75858498922487	4.06267841101972	4.09774661970928	3.54532610849456
28796	NA	8.5716075743852	7.14791409258239	5.19449909155856	6.12951530652964	7.09419934999748	3.68458836592367	4.9741400678786	8.04680381147567	4.92424124476845	5.98009299497301	2	2	7.13251771004665	3.48338572667264	3.40064802957941	3.2863047057163
28815	NA	8.4545345946044	7.51009602939865	5.54509742073503	5.92079563085384	7.45061266512411	4.81547482334878	4.91435565869152	7.26487712443375	5.7734169333392	7.01631847830467	2	2	5.91661746821864	4.6438486170431	4.17463570331165	4.47428374579519
3502	NA	8.26246766846215	7.03211874828853	4.6499637523702	7.56575130271908	7.19091663664488	4.44067939667421	5.54665168084121	8.24194271178737	5.73731039015696	5.72870413139964	2	2	5.00912086058986	2.18669961987022	3.74120591741054	3.2863047057163
28943	NA	8.41046071904396	6.02797670260241	3.99928566538795	4.70064818487419	4.306704239641	4.20904949550112	3.08161164748153	5.24962043374718	2.59166054453951	2.78325692998442	2	2	5.07766080973112	3.68280361696517	2.76803056325494	2.78199971697198
6400	NA	8.87629576501467	8.38040019154366	7.86300228612597	7.76653410593506	7.99916283425336	7.8623030810623	7.91477098876468	8.65829807684821	7.63430596428108	7.34538378220073	6.71020893219883	7.52499386680815	7.92911077637332	7.65707451244375	7.25761432085585	7.38447753074426
3493	NA	5.44978956667061	6.498422598796	3.28631907808087	5.18910251104305	8.77293212515446	3.59128192486693	6.12325348899749	7.26487712443375	3.51547414455559	3.95756062801859	2	2	5.07766080973112	4.19914866079663	2.55446998782519	4.04190462150487
3503	NA	6.82745035401229	7.03211874828853	4.50510614860333	4.64131245425677	7.74151975094184	4.97173243048218	6.24958715517733	9.44989415951704	3.42757093007746	4.41307149185454	2	2	7.36967180931934	2.18669961987022	2.95401609361739	2.78199971697198
3500	NA	10.4700184960143	10.1004088681176	6.39415556107523	5.70594214610266	9.69321946582595	7.14670416615331	10.1542324052818	10.5018820642107	5.04731457575484	8.57671163117445	2	2	7.16438313457642	4.43856566157357	7.14747892824776	6.40233701918443
2919	NA	5.38185217018437	7.19174940884428	4.99193560446123	4.44708754987841	8.28679321200797	6.49447422222693	7.34171617857926	7.79367189915322	6.21531489533046	7.37074517786888	2	2	6.2787473693359	3.68280361696517	5.08713419376528	5.85108962510462
64778	NA	8.24105730370066	8.38512791058419	8.28075797256854	8.07196043346399	9.55166056673131	8.49800722433908	8.59054771681231	8.64915162244118	8.15243235925167	8.49257343977519	5.7642960706864	6.33901325780937	7.64280123487797	7.52911345506252	7.37630455530246	7.56342193501149
3075	NA	6.73517426887289	7.92154314124318	6.21942854719153	8.73204793782105	7.9516443763137	7.09665401884807	9.20834374536772	8.44584978251935	6.50023855864796	7.80211284355237	2	4.50900110616953	8.10361128746961	7.45380331575985	7.3096815968602	7.53385285530713
6480	NA	7.88699308751586	8.07572047982329	6.54258421739488	6.42169863880825	7.90488552747051	7.44220970967915	9.14635254334205	8.17554290117512	7.01184376224752	8.14113911866391	2	4.09915404111424	7.31393704480123	6.87392102445876	6.25112949579169	7.24545694569102
23231	NA	7.72163984862911	8.20967997484159	6.64984996534861	7.75957522580981	7.21794626703325	6.66444605097449	8.74009672351542	8.55434879476526	7.79662053002107	7.80211284355237	5.09643002668413	3.52451672111891	8.25186792432531	7.1625150746091	6.32044671656201	7.22709823601317
3512	NA	10.3944553227355	9.59830194390797	7.50749705993186	9.05552694981749	9.49753768313218	8.82188304296421	9.3825375328116	11.1692127223929	8.45717765493186	7.46795448570804	3.81461836378632	3.93181727086084	9.76822414172617	9.93492337227833	8.12698239710636	8.03905364545034
7494	NA	9.35289655344022	9.02313599406643	7.13657806802399	7.66591581355136	8.56460385798344	7.9065508509516	9.95166178016163	9.80867477204424	8.24212792277088	8.56027197542199	5.7642960706864	6.61242864503295	8.78511139344885	8.56904718959992	7.8388378221906	7.40094969975113
23193	NA	7.88085340584041	7.82741670116198	8.18175288996758	7.68072667490254	8.61776233265398	7.81665516650775	8.09050258021841	7.76008023874894	7.74300206986609	8.35955313945052	6.56431663444916	7.46495493255767	7.79304681350429	7.93631911401895	7.16642864818167	7.99633082061021
3339	NA	8.66567458215723	8.76836235772116	8.13328198040654	8.01466161557758	9.75910946051068	8.79597965830853	8.3993583336977	7.54681589179701	8.00837339671243	9.21029527172471	4.59343296871322	6.40440658592528	8.11180597621452	7.29025263382905	7.44775236562577	8.66862646590269
8085	NA	8.20710759291117	8.36133284771529	7.81156265489974	7.87997128435504	8.33520835764701	7.91138453435103	8.09050258021841	7.57284631188767	7.46248834595355	8.22000477781874	6.71020893219883	7.62440097314793	7.63144610477654	7.78548663637597	7.30113316799945	8.1552716150086
57214	NA	6.1363908956274	5.79204670657653	5.37209154311448	4.96544940379234	8.60465521300505	7.32392816208911	5.79891435809378	5.93132218411476	4.01502710361092	6.16541158190568	2	5.00690609253586	5.48341568668062	5.55780810908226	4.77775896399148	5.33825705985829
2034	NA	7.8275834322397	8.06985959710697	7.27705678003442	7.45811017656816	8.68710656694613	8.08828050859206	7.94496424684947	7.85329594567432	6.98899382432875	7.5142083528407	6.56431663444916	6.99859738770315	7.57328986215991	7.68446296912755	7.31817967176669	7.19911456031238
84726	NA	8.4709767180957	8.2413127068939	8.16255950041053	8.20597810633405	8.58847197975441	8.51715971068912	8.36348022976335	8.36249659444825	7.95041322451411	8.18469025115093	7.68238544952605	7.79260018379717	8.30286397398713	8.2845412741616	7.77853278785752	8.14552921697603
7204	NA	7.97896127790662	7.88862705961117	8.13081515484581	7.54161430907571	8.63218748535147	8.12619654629828	7.60070686976761	7.54681589179701	7.50605829634477	8.04201073540731	7.07594559184324	6.40440658592528	7.39675201204823	7.36470185379428	6.9207369109346	7.73564631794957
1889	NA	7.42098908147705	7.77073783669265	7.23633050675997	7.00773324465646	8.85639692100564	7.33116091716548	7.46664637590558	7.24882022715159	6.34093613127515	7.31956856427656	6.21906468652049	5.30965505565862	6.68243730865014	6.9141403407677	6.23326700559203	6.88463053808198
3371	NA	7.4667982833955	9.7360540097512	10.4987365721298	6.42169863880825	9.90286498027564	10.4382202895336	9.03671995180099	8.65525569717219	7.89413205061838	8.66648870645341	5.09643002668413	7.33681783447732	8.22189700742032	8.13374172970432	8.60093789002332	9.05170720043239
7052	NA	8.13413441420244	6.73900918442302	6.64294177807284	6.98404654783049	6.85934147930016	9.13868438874564	8.41831399476096	9.41254418583373	7.2354044106367	9.0468417245028	2	4.7291633264642	8.37952736638525	9.19046555591204	6.80457852581134	8.65838654226091
7076	NA	6.01829849075748	4.86579826076971	5.77732549888425	5.34599697247219	6.3038317952767	9.31501491717341	7.74497477773627	7.0407534327045	7.41184595930023	7.30648563903693	2	3.52451672111891	7.09993253280106	6.66195691127456	6.33726785359443	7.1316278145499
718	NA	8.70616982643992	9.69856259939363	7.69617241580617	7.68072667490254	8.0080391699589	11.1237146570322	12.4213285526296	11.5930611869355	10.1267105158271	10.540403338019	4.59343296871322	4.92013348823683	10.9176220368451	9.40440436235833	8.57635195492604	10.0501813495231
5175	NA	8.49126931194119	7.89527063043667	6.3094356212166	6.97205574858702	7.36683479716731	8.58225931475673	8.49429455665017	8.87516612840641	7.20928180511257	7.43226414699722	4.59343296871322	5.50118027259673	8.56404457694566	6.54729182299187	6.84041845036824	7.99090040122021
3486	NA	7.75559051105843	8.03418532014702	6.18179224091589	7.50879034037594	7.39755825567287	9.71816271307521	8.96486401373259	7.65434086248239	7.47350481226685	9.05076984466276	2	5.86864220456478	7.09993253280106	5.79166864032687	6.953835854333	7.44926696278417
3915	NA	8.45039461662864	7.93450213245146	7.65899087922312	7.20504369305682	8.38034329088004	9.0840754574806	8.38015029330206	8.58983729158548	8.48193765397492	7.2253941854528	2	5.95847155792271	7.80320289443548	8.24303978268848	7.9740480417721	8.6237188287442
7168	NA	7.80181793847731	7.65022803725539	6.52013971150311	6.36780519324078	7.97673008382966	7.88705252063832	7.01875245779669	7.56638260536531	8.32353084456966	6.47701967770629	2	4.38488765001258	6.41743370389703	6.61392617961896	6.33726785359443	8.1208814455757
7094	NA	9.09361843036289	9.00482189447946	8.90353952669295	8.62124911439933	9.00123928910922	9.34032704326295	8.57856055429047	8.77220816650583	8.80772434318047	8.78441599740083	6.21906468652049	7.53962116362853	8.50304723558827	8.34953423292264	8.26084583520966	8.95183048166248
6711	NA	9.71916864542737	9.86517995130558	9.32853583038735	8.97670624756855	8.99455566200423	9.72366936124874	9.49011542255019	9.32335731836356	9.20474037281219	8.93227346910802	7.45286937608298	8.25824296916621	9.18138486827604	9.36020281710807	9.12875218123879	9.95438635782782
3688	NA	8.0922351586723	8.6864656874311	8.81719068017864	8.38846577020873	9.22994739471061	9.24781102220732	9.06448930339407	9.11105596550378	9.00473783720095	8.54364282676642	6.00952578821083	7.67827372292407	8.25926436918155	8.69366142675351	8.80819288044449	8.60251115312066
308	NA	7.31568682777156	7.98520450782422	7.75502087678446	7.17397615704006	7.71736840668792	8.7291102975541	8.58576479712287	8.54122433785962	8.18965064807793	8.21301068885985	5.4686696687924	6.91130813343408	7.91044124711521	8.22982185795733	7.5808358902124	7.74857554679107
3716	NA	8.26482710218654	8.61983602084698	8.18175288996758	8.29530148998687	7.78864235388017	8.88713278057427	8.59293324352295	8.65220688811373	8.28653010509648	8.03409573047236	6.84269338996699	8.00776703426715	7.98371212468924	8.1422325552322	8.2431039823345	8.18886106071123
55196	NA	8.6851837408278	8.6437053211778	7.78983672468174	8.31916262580361	8.18479790123381	8.84480498164	9.40307407090989	9.01464150847623	8.28340344442586	8.64586176848388	5.7642960706864	8.40924533452626	8.37952736638525	8.65660410690784	8.61480114105363	8.69224070777949
10628	NA	10.2654900359303	8.97063003718877	8.82025587950253	10.1492667338808	8.97883905444672	9.77363350352756	9.70604493079908	9.90018309416765	9.24064975742718	8.91082188295777	5.7642960706864	8.01824940819196	9.43102060034274	9.4207823406464	8.93239896888512	9.34563149469404
253461	NA	8.34506647799451	7.92803718729664	8.06515088709966	7.59731835431389	7.43424177748479	8.12203252828184	8.1139468399841	8.34749571992374	7.75659466021084	7.38326062446293	5.09643002668413	6.97726519241641	7.74116546980786	7.91995213347391	7.69616762454288	7.41723591663996
7078	NA	8.76569129959809	6.82503140654661	4.94777174222221	6.23362468991597	5.66051462463659	7.56998377372801	7.04686644568999	7.28075727709829	6.36479916594649	4.50756029989881	2	5.72245196298555	6.30757171962624	6.80429218739593	6.82857046162248	7.86594783803641
472	NA	9.00041684910981	8.49854976411168	6.86103560514066	7.99108933074346	7.21027505174455	8.74814825145509	8.21652011989838	8.60252878266867	7.95827711242387	6.98381441140129	4.59343296871322	6.99859738770315	7.91044124711521	7.98118283476457	8.15096648748149	7.67598657552269
9867	NA	8.19478644399091	8.05806591567872	7.48062608163797	7.91796954836837	7.85410099749146	8.28360850704652	7.97819306191862	8.22562705920771	8.14556101834969	7.40797043643757	6.40199390802357	7.61061248141485	7.68734857861957	7.99061763027433	7.78467799779078	7.79916400606587
54832	NA	9.13031158963324	8.8730380712626	8.61140971269975	8.69969251194067	8.28679321200797	9.55939556629819	9.62210871257186	9.53014045734353	9.03479830475439	8.38466881364487	6.96402833735112	7.13969397483348	8.43283014779579	8.96493985529216	8.78385676744778	8.54438422285691
22862	NA	8.3066500858679	7.51872683611687	6.85507007407247	7.25538091975768	7.06046367489516	8.05808552630565	8.21961092500434	8.46334994904164	8.02344409549426	7.23922992359234	5.7642960706864	6.37208040221947	7.4364424478508	7.7709592576143	7.53782447581281	7.24545694569102
1107	NA	8.0353283112003	8.98938052292834	7.44532555906621	8.61740518018461	8.11461728616416	8.57922504594463	9.30608698518832	8.42813472631293	8.27398259837624	8.11135705981994	7.07594559184324	7.65158879623529	8.38629891243262	8.40703518166705	8.13181121915644	9.04123708986332
1387	NA	8.22902391141912	8.06985959710697	7.25003407058641	8.0029236162552	7.92845437985449	8.21488980839119	8.24410184015912	7.660423066996	7.70143859149318	7.43226414699722	6.96402833735112	7.81682103089779	8.11995438087541	7.74145813974815	7.48596808991948	8.13572058180331
3309	NA	8.59429911220835	9.18912716946228	8.27630065869921	9.12485830044319	9.58170007356095	8.71258967693125	9.35469267377796	9.36678116473283	9.26304442057925	9.50472714645041	7.60986271691658	9.08393464832007	8.84532588663858	9.18499684998475	8.96793729658186	8.57736829022341
162394	NA	7.11584406654243	7.91501973112011	6.35241738204332	7.83433681829949	8.51875809748346	8.30580611492227	8.63057477842688	8.06066711184946	7.72928019564456	7.00015798291114	4.59343296871322	6.30517038656767	6.84855986870909	7.01621308969318	7.58788142242512	6.90786855322709
7184	NA	9.66213625424671	10.2070512459022	9.10925054960422	9.73237224514482	9.90998609456927	9.96129817287254	10.0408582865943	10.6290562359092	10.1620382977223	9.90698309525584	8.59501565969802	9.04857656475058	9.54131116513641	9.721090216272	9.50692869883571	9.02538805860777
813	NA	7.21190479091805	7.84124519883061	6.76885414218308	6.54013310560698	8.06018000934449	8.15093137867036	8.01779342002688	8.14550352371961	8.32353084456966	7.60249174458004	6.40199390802357	6.99859738770315	7.32807389183652	7.80700704899189	7.9740480417721	7.44132562551399
6651	NA	9.60741162548731	9.31338306530046	9.30356454460391	9.10303266154289	9.1277762549019	9.55012736162129	9.35890381783107	9.44989415951704	9.22932070181676	9.43430544035241	8.77161654054965	9.09882680029832	9.04253865019375	9.19998619210955	8.94342737272319	9.04123708986332
6867	NA	8.66567458215723	7.95372494177556	7.18017628923124	6.97205574858702	7.18701358660916	8.86736841874961	7.99271926978346	8.42098734454486	7.84831743636386	8.20598252777957	7.17980239158274	7.58263373828076	7.53723651002129	8.29980162133691	8.05254076654218	8.09580524844995
7077	NA	8.76901947734482	7.0560332936556	5.94396779239185	6.23362468991597	6.51159602000032	8.87975283863065	7.75778856087164	8.27403068860007	7.6538075827472	7.98567152603712	5.09643002668413	6.74456048118419	7.80320289443548	7.84910812711039	7.79079714297211	8.03378197029381
10983	NA	8.54467498783107	8.04019262959134	7.60313838838945	7.84752319404917	7.82174289642286	8.55780457627621	8.20720777473086	8.80826357206272	7.87348740468652	8.57125253411035	6.96402833735112	8.31035306585396	8.05344092613998	8.38096473159429	8.02684812420973	8.42865041614369
6170	NA	7.745488938318	7.46615008085859	8.84605043909415	8.22631115514036	7.5812532283823	7.7534537929191	7.41365278842841	7.93082336384609	7.69203736371125	7.79276129232095	2	8.10931341686904	7.92911077637332	7.90339734130335	8.32549975157435	7.99090040122021
6232	NA	8.85609524367237	7.99760649206178	9.09792871293013	8.27592429980108	8.22722562501441	8.30580611492227	7.90712289689861	8.40658546735581	8.14556101834969	8.37216563026062	5.7642960706864	8.15752627604336	8.54601463016836	8.59608272835623	8.55493958960204	8.48381664971051
6156	NA	8.5152495595488	8.51589751428788	8.26284548937066	8.50122775471552	8.31210008391475	8.59433297325013	8.84589375480648	9.00032656661612	8.23567170745524	8.49257343977519	3.81461836378632	8.29319132180406	8.88889278706068	8.48476099112881	8.56211241390545	8.99043926222104
6191	NA	9.6249667172811	9.77439877059155	10.1345036478867	10.233294515639	9.8189720210702	10.1221348224136	10.3051633256167	10.1268465306127	9.79689226246519	9.80834083625957	7.36746369279846	10.1034340610519	10.3123904383524	9.96315329392656	9.9416853015885	10.3153529731122
6224	NA	8.45660013704622	8.6158191252664	8.65669691819713	8.3839477087648	8.54948323733342	8.52664144308413	8.69861014263811	8.96636209190129	8.23243273277721	8.45156403480536	5.4686696687924	9.03831302033107	8.4523216765166	8.65066494852602	8.43894328164826	8.70887446988763
6187	NA	8.68694428825133	8.75381369283529	8.85653912045858	8.91853968870386	9.17681707600316	9.48352721817987	8.8498886476966	8.6213591035268	9.16960878417644	8.97010040547919	5.09643002668413	9.36010600194836	9.6295673874524	8.90964733210507	8.98937973372402	9.50650601538339
6188	NA	8.9293164683886	8.73541908605482	9.24546183774791	8.97970363592525	9.16396784604042	9.05160373760464	8.54445674072311	9.19515797317663	8.94662843736985	9.09709150777524	6.56431663444916	9.18973343568729	9.46660034640312	9.29188875386295	9.04419523179699	9.28035672694609
6147	NA	8.5524214535529	8.20967997484159	8.35449830945293	8.57046091480868	8.37005216283465	8.58225931475673	8.17890455679393	8.81645762562615	8.55894676437127	8.50407944421271	6.21906468652049	8.63716712262599	9.11770625323835	8.49142227902667	8.55853045950071	9.19319565704048
6208	NA	8.57731400636288	8.23608851605856	8.6498215171909	8.1591530996669	8.25358957724175	8.14273346392574	8.28893097133773	8.29763682467397	8.25814317760707	8.51549440977413	6.56431663444916	8.20417989580205	9.21220027077	8.47359003684693	8.7370896369495	9.1279008569339
1915	NA	12.1669293098876	11.947403981573	11.9352741293154	11.8041081282361	11.8597826043691	12.2027396606277	12.1999780087162	12.3286429689806	11.8512869950886	12.0632600938127	10.402445904702	12.1408538881669	12.7351636942517	12.2445895506214	12.3365178711733	12.5580948818862
6205	NA	9.34511295863101	8.84928427073497	9.44033722953617	8.98269480972344	9.26369327046107	9.27056193340468	9.67485681608821	9.39441279779025	8.81640331241082	9.08181561289395	7.45286937608298	8.95346506366163	9.35020506364489	9.03196425608541	9.16689144155247	9.62517512539933
57448	NA	9.34176423393666	9.23959877132993	9.53852163166131	9.20388401648468	9.22233989595616	9.10953666725137	9.3825375328116	9.36863982972898	9.04221656401127	9.05859414380868	7.94072998837381	9.17106543568487	9.18527298185345	9.14471636695599	9.23579371527126	9.0438617497139
23392	NA	8.17735811844619	7.7488957173437	8.02586214859928	8.12165300123015	8.27581002447553	8.13448869932144	8.39115761090666	8.28981095164244	7.51141317227919	7.77387435110043	6.21906468652049	7.98657099236708	8.11180597621452	7.93631911401895	8.26524741553326	7.84803849945319
51366	NA	8.59804657705039	8.77197671490202	8.50113394358629	8.47597702957606	8.56760905753218	8.49479027704516	8.56160941750562	8.57058822744485	8.44603532033994	8.25447548374774	7.68238544952605	8.47159764840407	8.35211880037208	8.29980162133691	8.49248628361062	8.49152812014479
8925	NA	8.83719417810014	8.71303142715766	8.40027961088254	8.53422228013451	8.72124241185664	8.81157743263035	8.61657404097261	8.36993894317399	8.50627987388315	7.91846895033538	6.56431663444916	8.47159764840407	8.74352523654294	8.31740371164679	8.53320462971704	8.68889081714175
6133	NA	7.85915639158596	7.0560332936556	8.06256466446481	7.42330649788055	7.61068901866899	7.9774087669905	7.73636858790582	8.67341447564585	7.70611633131037	8.00199419124765	6.00952578821083	8.47920556636437	7.67634003344367	8.02775164995778	8.31279868803939	8.06512689106955
6228	NA	8.39761685724529	8.22030147042412	8.46633772462916	7.94888771937484	8.35273545063264	8.523487784575	8.37183933882075	9.10883369816042	8.37731130150874	8.46928242338134	6.96402833735112	8.722976315862	8.57000483169247	8.60019743899615	8.71473508213247	8.6202057950456
6189	NA	9.25185178798741	8.46768002244136	9.29477656416214	8.49704987226125	8.4601317742808	9.21690738886152	8.80532435681815	9.35932246608681	9.06424518568289	8.97010040547919	7.27668219352952	9.4710972783454	8.98124115452022	9.247980999757	9.45006768941905	8.74157747524905
6138	NA	9.01029393124913	8.13305586871162	8.94203881753886	8.4372524363702	8.62210504314342	9.17129056067669	9.30171857704903	9.30406191785269	8.90043687659029	8.32753091229969	6.40199390802357	8.99651271316777	8.72227381927862	9.01202742861652	8.99203776821512	8.7121783317507
125050	NA	13.8932319223609	15.0332711024636	14.709535521201	14.9117141184431	14.5405164139523	14.5127463195937	15.3602606062381	14.6070586154178	14.626904754096	14.1447323667184	11.2769287172768	13.9793357788932	14.9234318453085	14.5675702946687	14.2301547265916	15.3877993220894
972	NA	9.63503340265897	10.3992528713108	10.7448248443361	11.3258191438042	9.4704982827919	10.1520530449042	10.3502787418295	10.2808579489283	9.45451496045946	9.85176616432042	6.00952578821083	8.51665475093969	10.1084133395791	8.51340702617862	9.20633919837499	9.96134468858312
6667	NA	8.10282460367242	8.25170467632827	8.37757055083364	8.57839180628977	8.27764637213033	8.10103022971172	8.48661750020835	8.31316235676843	8.02344409549426	8.08094721718386	7.53350048561293	8.2314646603681	8.5580595962105	8.21915962631021	8.26524741553326	8.29402382845173
3312	NA	10.0284885316402	10.8433092364542	9.9703648960715	10.5700109292937	10.277004436341	10.2198647532801	10.7064469831803	10.33984245021	10.6547626336888	11.3263832559888	8.15976314600448	10.8670972026349	11.0256592482115	10.357629826049	10.7755472446594	10.778679040949
9703	NA	7.86227601462121	8.23608851605856	8.13574459520724	8.16969078478706	8.28131207004494	8.17524927362725	8.11726513505324	7.92072394227598	8.38024112398548	8.29478175041607	7.27668219352952	8.2314646603681	8.43283014779579	8.18942555636878	8.08277989266116	8.28960744976871
2547	NA	7.61100926312875	8.01601183278922	8.14799500753056	8.1591530996669	8.46497502581938	7.87225386381922	7.76203465500737	7.91564759471889	8.45717765493186	8.04988255336812	6.71020893219883	8.33571886870569	8.51545476764258	7.85600705693292	8.2564307848085	8.15040863967581
2195	NA	8.67988917116392	9.98524988265652	9.92196280780273	10.5985641411503	10.6459727322359	8.56088418421465	9.35328622308177	8.95155749052625	10.1397358836514	10.3732300525066	6.21906468652049	8.16697847510242	9.59198400648776	9.80637105294752	8.97332785736136	9.05431289834749
3185	NA	7.26472881920786	8.24651804847378	8.37964984535187	8.49704987226125	8.03217119578063	7.69298161430307	7.76203465500737	7.4018726968872	7.73386867040331	8.28814175490558	6.00952578821083	7.43397173993619	8.1441270459476	7.51174383619936	7.69616762454288	7.88363757682136
6303	NA	7.18723922110162	8.62384176323247	9.23056302650965	8.58234096236321	9.23562680830253	7.70416677084746	9.04719619638206	8.28588203810228	7.84407941527159	9.40698510162361	3.81461836378632	7.06076429954432	8.58773926216454	8.41172506097223	7.74110147658486	7.9689719805403
6185	NA	7.79203599611974	8.09316161053374	8.1209054553978	7.84094507171965	8.47461302249263	7.86728705168641	7.82020396848131	8.0514397292236	8.21612787643602	8.26127188144461	5.4686696687924	7.44954650869074	8.23696029241296	7.60068659760393	7.88533020108359	7.82380820934234
29927	NA	7.94699425398135	7.7488957173437	8.267344503391	8.21618045166959	8.24234968162887	7.69858503230664	7.8079350418481	7.5984153792446	7.92656105412671	8.68176764984226	5.09643002668413	7.04033820239227	8.01899775377889	7.88665037713462	7.86807065943124	7.76775469628046
3655	NA	8.50730034997582	8.38512791058419	8.13574459520724	8.60968644916161	9.27108635350527	7.72628024385062	8.75295371325542	8.72655845411196	7.83982890799758	8.63543664224878	5.09643002668413	7.41822699543811	8.52775650111792	8.96014545377984	8.08277989266116	8.1552716150086
6426	NA	8.23625598439581	8.35170383435699	8.43068147335443	8.40639784016775	8.37692106498392	8.31677814246679	8.28893097133773	8.12365731152846	8.74091245195106	8.4215410646364	6.84269338996699	8.40924533452626	8.01899775377889	8.4303335914507	8.29568810603512	8.29402382845173
23196	NA	7.8715946123472	7.92803718729664	7.88366152408002	8.08871552465899	8.01466076497331	8.20704835820083	8.26220099102823	8.20912477786451	8.34468433924466	8.51549440977413	6.56431663444916	7.78033554569684	7.85293777293864	7.82821115809172	8.07277044320943	7.94108427005991
7114	NA	8.46483286034024	8.93882729602306	9.14024175028509	9.29814365866335	8.30671442853767	9.24972069489395	8.54937835038145	9.0590572302263	9.27883041448971	8.95760130449278	4.59343296871322	7.66499295619102	8.41968794055795	8.41406429583108	8.8498175936188	8.54067233942468
7514	NA	8.30435812257698	8.23608851605856	8.80176622942352	8.71416235869462	8.41579490805801	8.22268886840991	8.13374308236056	8.13243553326512	8.61474264529017	8.1337510430343	6.40199390802357	8.03898839693936	8.03632212536414	8.32239368507882	8.4697821643185	7.57798227216657
3146	NA	7.80506390240792	7.77073783669265	8.16738183950863	7.84094507171965	8.36660540872626	8.10946787384066	7.7058360808916	7.92578249052364	8.58203376824398	7.84798239836269	5.4686696687924	7.80476143605072	7.13251771004665	7.84910812711039	8.35470782459702	7.18015260125863
10146	NA	8.30435812257698	8.54576301275777	8.81258063569157	8.32859766494992	8.73867890237327	8.38786697002381	8.2531797979878	8.64302161145882	8.53548428960679	8.40935472365057	6.96402833735112	8.64395210010564	8.07035897755318	8.25613770386283	8.7018037901859	8.08054761366308
10776	NA	7.41675156978429	7.44818990352621	7.94672907003953	7.83433681829949	8.07503943380322	7.5075108380506	7.39189802521008	8.06525876546802	7.99314360280712	7.73534211032099	6.21906468652049	7.49528669831802	7.27067584632621	7.73023781568724	7.87384681292566	6.78774418067778
3921	NA	8.01864823021876	7.79225419645445	8.89484279334477	7.44081328548478	8.39395158875814	7.96351286617948	7.07444302840992	7.61103196020403	8.25814317760707	8.73155951666259	4.59343296871322	8.20417989580205	8.40642491314231	7.77824123255065	8.01644156808668	7.59955090105219
1434	NA	6.961491313533	6.81104586013376	8.25380515105687	7.21525262511596	7.68729026220411	6.85713795470225	6.40970780128978	6.76403819916346	7.41184595930023	7.49126677797299	4.59343296871322	7.15876965565609	6.51951839413278	6.83952662751426	7.53782447581281	6.6838798468126
6152	NA	7.8371280823087	6.945150873424	8.07288185392876	8.30010539329088	8.54644000259042	8.19123642636554	7.76203465500737	8.21326807830389	7.66346041976518	7.82980920617403	3.81461836378632	8.09947444039196	7.65406768878549	7.67669060754603	8.07277044320943	7.09159749718588
6201	NA	7.93222628297033	7.54431371576772	8.25833240136924	7.82102880513507	8.57807823085193	7.76951559325479	7.42975625045524	7.90031049247195	7.70143859149318	8.24764691727064	4.59343296871322	8.52402933333443	7.96574031008949	7.85600705693292	8.55133975971731	7.30793282483778
7520	NA	8.24584269710142	8.53729291298871	8.5936058844248	8.59803036422566	8.59142792041232	8.43226452706866	8.42636222181413	8.63068289250465	8.53285363735664	8.60903940131314	7.27668219352952	8.97514944134993	8.37952736638525	8.42570391240738	8.62853244324189	8.39203900021193
85495	NA	11.6704191207099	11.2654888011385	12.5866381138485	12.6482827323721	13.1044930065347	11.6478928584061	11.360021047539	11.5129748657482	12.4499168977527	12.8318108594623	9.27218750644774	11.4999992949378	11.4255588412561	12.2745070842397	13.0003099748099	11.5279863819575
8031	NA	7.97608427799575	7.96007604553273	8.35449830945293	8.12707020653692	8.46497502581938	8.07971766398331	8.04243921388811	8.17978363394389	8.42348911375647	8.4809749326369	7.36746369279846	8.24937197852942	7.96574031008949	8.42802060903659	8.48495787431698	8.05475406936899
652965	NA	7.8275834322397	5.92784833626714	9.40708555156702	8.08871552465899	6.54247244546446	7.20298264357941	5.50672407773478	6.98368477609548	7.02687844043578	7.46795448570804	2	6.16125320469019	8.23696029241296	7.85600705693292	8.32127847559785	8.7121783317507
6043	NA	7.8777737388739	6.82503140654661	10.8809587840302	7.75957522580981	7.52979137310962	7.17109281921931	6.34324821462381	6.55793440192515	8.02344409549426	8.1337510430343	3.81461836378632	6.61242864503295	7.51269046239573	8.9808070909415	8.35057127254118	8.35023936240065
780851	NA	10.0110261523928	9.38829401469618	11.7655774777887	10.4850206311292	9.16098631641463	9.02954264719947	8.45286993314631	10.0799690368813	8.88401718762247	11.6514232029374	5.09643002668413	8.80396697377784	9.20072148974786	10.3163320976125	10.3865688853502	11.0049863419787
6023	NA	10.9338180774859	9.96012221760149	11.4955431012205	11.6357050724274	11.3540565180207	10.7380473481454	10.6662340895721	10.424476880454	10.8670157662768	12.5283671851531	7.07594559184324	10.4477674517459	10.9511194451143	11.2614519141034	11.2887464445746	12.2578725696133
6142	NA	7.72849419839951	6.27211794926908	8.47802996227827	7.44081328548478	7.85656027867623	7.78012496864305	6.94597292358626	6.77529175269213	7.46248834595355	8.4809749326369	4.59343296871322	7.33681783447732	8.20667478462113	7.17911461337643	7.72201521807726	8.33745960642884
6193	NA	7.97896127790662	7.21317751251857	8.68050602382858	7.22538982310008	8.18087823993561	7.86728705168641	6.96819486303567	7.43062695392727	7.46248834595355	8.18469025115093	5.7642960706864	7.26821225576008	8.2294483094356	7.55478195916407	7.55949046578262	8.40025553943755
6080	NA	7.62943669985548	6.35156304307802	10.1040165409089	7.91796954836837	8.88438452578877	7.11353106572525	6.78837723366393	7.58568749030312	7.63430596428108	9.3250228903954	4.59343296871322	8.68400521335586	7.6200008914916	8.83828272446971	8.87595578406515	8.5989460319184
26768	NA	8.42740991089948	8.12176963230972	10.4496016421771	8.88055663768628	9.4355592383407	8.22657264484609	8.76992005108665	9.07962833481728	8.68750909494583	9.53308437047196	5.7642960706864	9.66367979782642	8.83546305131281	9.97824988483339	9.50320689870455	10.39357445843
498	NA	8.17233967983787	7.88862705961117	8.35026342367173	8.58627933773231	8.25358957724175	7.62398600957991	7.48217216567849	7.96562475910168	8.09652284788187	8.57125253411035	6.96402833735112	8.36886074641443	8.50926434005259	7.93306053852621	8.23863421696049	8.26282144675085
6134	NA	8.81804219453522	7.64235119387277	9.63480665752608	8.54640324637071	8.51097346964091	8.44231895566178	8.55672942688557	8.40296242157134	8.32960641562216	8.85350749489928	7.17980239158274	8.17636914845661	8.7061272679709	8.06395379999937	8.14142064465385	8.43266158755098
143	NA	7.25051301372295	7.7488957173437	8.0285149481951	8.13784397288741	7.84669790025272	7.68735634777391	8.5170836148911	7.93584668532827	8.15585579585542	8.17752241591693	6.00952578821083	6.97726519241641	7.36967180931934	7.75259187259481	7.47080305868712	7.41723591663996
805	NA	7.90827851601793	8.16639429996638	8.64464337808481	8.20084974991485	8.05590619606421	8.05371990168735	8.66499347926771	8.45986685697488	8.38024112398548	8.45156403480536	7.17980239158274	7.87565170800758	7.96574031008949	8.00930411246774	8.16987075229927	8.16011825348231
8073	NA	7.62943669985548	7.54431371576772	7.92411312188813	7.48367278877778	7.76002853729052	8.11366826234112	8.45811352705678	8.1280530988821	8.3020625658524	8.14113911866391	6.40199390802357	7.25053869941044	7.38327544859318	7.34030984596499	8.00595940087835	7.39273712427683
692148	NA	7.53875643838704	7.84124519883061	8.23784695180768	8.05500846419498	6.93110050496732	7.39467402138822	8.4502409719778	8.39568891951484	7.40610770490288	8.14848955246529	3.81461836378632	6.58448544439943	5.48341568668062	8.06990014659906	8.28705610809008	7.63479716089755
6526	NA	7.56962084266051	6.91930862015155	8.16738183950863	7.14222484945444	7.84916982268243	8.01382316490812	7.45620224148647	7.10460002975425	8.35663423642929	7.06374140836218	5.09643002668413	6.46696390156238	6.90623465683848	7.6610191268551	7.75993852514613	6.45060861020392
10527	NA	7.79530401853204	7.94093823635647	8.26509675014015	7.73139910438578	8.21769193843523	8.08828050859206	8.2040902539222	8.14550352371961	8.06044614164246	8.04201073540731	7.27668219352952	8.01824940819196	8.00146281412729	8.20030898230633	8.20695199515985	7.69614852580687
6202	NA	9.0546046008008	8.6864656874311	9.50271948017835	8.61355097677735	9.0067854226719	9.18931278649894	8.83182386740086	9.32527274029471	8.84425471377289	9.03895325179171	8.10804290541638	9.64350808374496	9.21980236410423	9.30581280191748	9.10929766873041	9.36044652484442
6194	NA	9.28709973063078	9.29340279022032	9.43434819606254	8.95858995117968	9.20121003648561	9.44737444560201	9.46428937582741	9.70067432536808	9.10022818960844	9.68739553995978	8.39374166470619	10.0761015289011	9.58317009180043	9.80992835008126	9.42077408724137	10.0875499620568
6160	NA	8.15717876576763	7.88862705961117	8.33105108111087	7.74555594966237	7.69830046125745	7.78540054161001	7.90328359285771	8.56411437335461	7.42325444773769	8.14848955246529	6.96402833735112	8.09947444039196	8.27394446098694	8.50684670729593	8.01121000447674	8.57010339133488
6135	NA	8.92036448161583	9.31833519520355	9.53572722441118	9.04983378875611	9.16396784604042	9.30034892044116	9.70273541422327	9.4742675369942	8.89634944078922	8.95341075696902	8.43630565143176	9.7448186943556	9.33977722731557	9.41845398210591	9.31859626525137	9.74130342678169
6210	NA	8.29746030437185	8.87975365046808	8.61494426403276	8.40639784016775	8.37863319266716	8.39478692675674	8.7866891788906	8.84877622499026	8.57437907747217	8.26803641202929	7.17980239158274	9.13298874999031	9.07223762111497	8.78686251561623	8.77462383765424	9.2259234524047
10399	NA	9.20715873766907	8.72799506743181	9.19440157489742	9.06684631298078	9.49753768313218	9.12001429923641	9.17370241660394	9.25466324097349	8.64672635518453	9.41004636948396	8.05439934350364	9.15215270773491	9.62384867347983	9.07399163319218	9.143172816117	9.57706120123714
6168	NA	8.41896020531967	7.83434751851999	8.44067470685095	8.11621537805611	8.96066503116207	8.29475000269342	7.71900064290376	8.62447373325186	7.7789682045757	8.87138643237736	6.71020893219883	8.51665475093969	8.71152955565893	8.50684670729593	8.29137856297283	8.6202057950456
6155	NA	7.69038577861377	7.00780109685775	7.96623131348933	7.54970492598315	8.23858350540706	7.94948181860362	7.75352993286843	7.74298647640021	7.69203736371125	8.16307901529899	6.84269338996699	8.04924715479333	8.11180597621452	7.74517893914856	8.06773955528559	8.23552869412051
23521	NA	9.66749625650671	9.18371018680339	9.98272893430096	9.22929239603178	10.1663818673304	9.67617893146145	9.22073717512019	9.83714459646067	9.49697369970271	9.72721207294474	8.86805233586534	9.56703412889816	9.92293278482712	9.86909778505803	9.59348739433683	9.94879542780379
6175	NA	9.31241166067295	8.6632991005314	9.98409619829049	8.91541235121402	9.763047427774	9.05379140534299	8.82372189197477	8.96636209190129	9.1847700536917	9.61760835707945	7.36746369279846	9.99616497435865	9.96425036469418	9.44157017860308	9.47877830921201	9.71848502659851
4736	NA	8.43581041551136	8.17187656736009	8.88755525291699	8.11075718251926	8.87713559390422	8.47533648442262	8.25920019005894	8.82460540226013	8.2989694230474	8.33399247176517	6.84269338996699	8.96434799290797	9.07223762111497	8.69750739463347	8.58341936527672	9.00128318967707
6206	NA	8.34951953048114	8.17733808087822	8.76406048238849	7.8735397877567	8.48259579200493	8.1303485803845	8.05633576929551	8.50111901752974	8.10717225630586	8.54364282676642	6.21906468652049	8.72937036772255	8.61682063449467	8.93918360513268	8.4697821643185	8.91215999150337
6137	NA	8.63499538406574	8.64764542372138	8.67712868538388	7.96712549036153	8.90234908929432	8.56088418421465	8.37738529140254	8.17128966621748	8.15585579585542	9.06249043786504	6.71020893219883	8.94799265775976	8.93580575871379	8.85731732884852	8.66563322829581	9.03860764632902
6176	NA	8.0627069160275	8.44068412303113	8.82636680977958	8.31916262580361	9.1520045778239	8.22657264484609	8.51456920144199	7.95081255046975	8.38608297949336	8.7796900892063	6.71020893219883	8.85163787229116	9.12986206050463	8.87100462113697	8.26524741553326	9.56249151813301
6161	NA	8.89925792914665	8.57502277818691	9.29036241803453	8.38846577020873	9.05790262147077	9.02731786987223	8.81965377779504	9.06594690757614	8.62218668600983	8.70687838150269	8.30465039862776	8.83986700656289	9.65502473050251	8.78686251561623	8.99998261427966	9.50650601538339
6136	NA	8.70616982643992	8.6437053211778	8.97128818773437	8.67771193201677	8.93762074168373	8.80639688930562	8.89118041136737	9.04052226257072	8.41208248820576	8.95760130449278	8.20969322134661	9.1135667980035	9.35366432659924	9.00738723147436	8.99733919059632	9.51030673681975
6122	NA	9.95514402123729	9.28836418376495	9.79995164796598	9.30054288253721	9.90107919597808	9.81806915803505	9.96921336654305	10.1944249018909	9.74442148816154	9.89610748326136	8.92893818428481	9.9908524577853	10.6057534019603	10.178655866959	9.8669078622805	10.5243116547969
6130	NA	9.08829952858008	8.81815747544787	8.84002249127144	8.57046091480868	9.12675785765579	9.2362995957494	9.16731364184744	9.35932246608681	8.85271731759588	9.34755168574967	8.05439934350364	9.07893623985314	9.90182161448741	9.40792961512479	9.34794302235659	9.76057885111494
6143	NA	9.39443286401944	9.10851755776451	9.09792871293013	9.1436885793226	9.61694084698555	9.38271205889848	9.10181986407286	9.73710060537351	9.3759654137057	9.57732753899189	8.47764977217813	9.37241467007915	9.84642406680233	9.50548922015354	9.58118315081081	9.79058115937549
25878	NA	7.56196642370133	8.09316161053374	8.68891494088137	9.42230969629449	8.10843988371638	8.84984966350628	7.88782338196364	8.28981095164244	9.74669359712015	7.27995839393073	5.09643002668413	7.53962116362853	7.87236138020828	7.70753193187281	9.15270711063606	8.99315789500053
3178	NA	8.36499785602339	8.52020205311035	8.6737434220591	8.60581154187813	8.78847112143839	9.2012037318123	8.23190835109432	8.44584978251935	8.72256073177122	7.97744041393684	7.75143637037928	8.61661860508704	8.68979795813489	8.58574431390672	8.87883100963631	8.44859567090506
6217	NA	7.26472881920786	7.1699982326262	7.73567022063784	8.03209146746779	8.66623051521166	8.07110369261942	8.07352031738029	8.00439622703476	8.01215585631102	7.38326062446293	6.00952578821083	7.98657099236708	8.61682063449467	7.96212609924379	7.74740786033987	8.35447424730669
6167	NA	8.57541436917873	8.72799506743181	8.7432174591993	9.046978761122	9.06854882103158	8.93539058923511	8.89505201655124	8.94160267614567	9.04959687403313	8.75100485170433	6.96402833735112	8.95346506366163	9.64093725599685	8.64867978332251	8.92962864481397	9.86370871356519
6169	NA	8.01584937052492	8.3945371227069	7.47285582771319	8.72134322021615	9.0167150490006	8.4883347825308	8.86575850919799	8.74670816518827	8.54856607622142	7.75473686924911	6.84269338996699	8.10931341686904	9.45376355251159	7.96850635452594	8.74025505521683	8.83546079757945
9349	NA	8.66745908384813	8.78276577208562	8.49730888297701	8.92788123087653	9.33509112592071	9.68608499225556	9.1168173459711	9.44108861739422	9.23903675749275	8.37843076683758	7.68238544952605	9.27524986025597	9.54736588470242	9.11913695854631	9.30796890762021	9.31336324911707
9969	NA	8.23384931933418	8.10467298242264	8.35872080052859	8.21618045166959	8.11872090839366	8.29475000269342	8.38566444988313	8.47719882934527	8.33867206646869	8.19182264995337	7.75143637037928	8.4867735750436	8.21430597259491	8.13374172970432	8.01644156808668	7.79916400606587
55914	NA	8.23384931933418	8.29253979745389	8.256070552055	8.28079305127474	8.0299939794162	8.11366826234112	8.56160941750562	8.39203837080339	8.42915878402692	8.01813424580355	7.17980239158274	8.41718834719898	7.87236138020828	7.96531975393174	8.2696356077223	7.73564631794957
394	NA	8.71136899346646	8.32734632221612	8.804864340525	8.77753858053903	8.58550997022733	8.23044599410867	8.56889859204487	8.8055218459961	8.93671184243208	8.49257343977519	8.10804290541638	9.60577776062501	8.77482669474036	8.41873141746151	9.01574224340902	8.18411018386318
1213	NA	9.42850652288317	8.99248204724302	9.32745906274347	9.53051201384724	9.32801965334578	9.28925074615762	9.33914578609133	9.39987618058707	9.62723000138982	9.65163120021212	8.55694479921261	9.69668494735692	9.52912495705855	9.3406610559722	9.50878600458253	9.11047888078347
9967	NA	7.81153400250494	8.33225083465715	8.28520155763967	8.21108829750803	8.22341970715584	8.20704835820083	8.3352614689102	8.21326807830389	8.18630656478228	8.22000477781874	7.68238544952605	8.39322689793949	8.06192475081791	8.23776713613832	8.15096648748149	7.99090040122021
3183	NA	8.39976545721302	8.85951239822129	8.58822160844024	8.60968644916161	8.62787506384236	8.33127890389885	8.73362500476701	8.70318024965138	8.51696818781249	8.72173767264269	7.99868387177048	8.65070531722788	8.34518451756369	8.62666075502912	8.47359108366004	8.37546418874523
3313	NA	7.63674227150606	8.38512791058419	8.06256466446481	8.1591530996669	8.15113633246648	7.76418150395227	7.94496424684947	7.93082336384609	7.86095731078724	8.37216563026062	7.36746369279846	8.61661860508704	8.10361128746961	8.1534764767553	7.91924191997461	7.95788150139728
10492	NA	8.05181774337177	8.8730380712626	8.35026342367173	8.48444313859125	8.16111858407366	8.28733190738162	8.47373091981206	8.47374905241744	8.40634517638731	8.44560921586548	7.94072998837381	9.01756425048927	8.02768594403183	8.59814155062151	8.74656513189664	8.21238356707318
6233	NA	8.4709767180957	8.57502277818691	8.95743384871953	8.15385525247025	7.8687941919286	8.41534984689313	8.36627198440358	8.44584978251935	8.29586963428278	8.74616803397046	7.27668219352952	9.06888716803789	8.44585371623372	8.74287663472012	8.77770805099235	8.24923960965026
5478	NA	8.08424175253441	8.94524417632776	8.90930835985071	8.65163735648717	7.59604619575992	8.07971766398331	7.92237874986804	8.10593898869474	8.93272603969058	8.91944083095888	6.00952578821083	9.4324304094879	8.65657417909013	8.64867978332251	8.50742626102224	8.32887644023686
6124	NA	9.78229026675278	9.36215566694187	9.81231985333748	9.38662065458987	10.4030656342922	9.87855953827735	9.59380278894925	10.1002461853207	9.46006423517582	9.87853415492931	9.31843377167069	9.98284682202345	9.86108193123222	9.68473964907665	9.90970960790087	9.72012693543307
6129	NA	8.84509973735636	8.13305586871162	8.69560696292892	8.50122775471552	8.76640781936096	8.97978706063726	8.49174007427675	9.14832000356683	8.81423845997213	8.78912647523413	8.20969322134661	8.99120147929784	8.94500803251879	8.90798856249075	8.99998261427966	8.61668418605088
94025	NA	3.46423278659879	5.2444312103613	8.86843354873624	10.4269097672704	7.73618761706217	8.81416074493752	13.4026447416646	12.2069199100695	10.2261346837796	11.7841699472142	6.96402833735112	3.26764213879506	12.0150196666654	11.0370140720305	10.2185703460781	11.2900572009128
4582	NA	4.67878312027244	5.76328214298571	6.43472010000059	6.99593850780803	6.15992209830483	6.33092491474715	8.75295371325542	7.30425449475299	7.09978775273662	9.56089494018713	5.4686696687924	4.38488765001258	7.46230880129067	7.24366631603344	6.35389512242082	6.91934868786703
51280	NA	5.4662855488774	6.05195943806123	5.26817946054917	6.43922483020595	5.4022753840205	7.14670416615331	9.00661734529651	7.16574043004762	7.73386867040331	7.34538378220073	4.59343296871322	4.24908320118807	6.82881093220819	7.26455727986168	6.59676434733844	6.65670183700354
10551	NA	3.00377369047977	3.67247703495775	4.16275887917769	5.30834379026612	4.92829234140369	8.13861697129959	10.3926573965029	8.81645762562615	10.3145590433734	9.59357507300166	2	2	8.25186792432531	9.05313097749785	6.55423223073662	7.42531059584392
10406	NA	3.17411738219642	5.32537326398286	4.37774232517249	5.84392597716526	5.85015461059625	7.23418278194174	10.0170737230922	7.53362241237351	8.77915159531978	9.44628370142877	2	2	9.70733663971142	8.60430044743747	6.90953300245737	8.25378111043116
5284	NA	2	5.01965676357856	5.53019939114534	5.76272890092445	8.0813612037563	9.74954268521913	13.3709382807883	11.8833480992908	10.7140212302264	12.4730898927406	5.09643002668413	2.95490474494851	11.731031131534	10.7346115022104	9.65683615419641	10.8433857846455
727897	NA	2.58747939082522	4.69355063700046	6.68390325893623	6.66455694380707	9.00235022280752	11.5466744843168	14.5210419950897	12.8338017994096	8.39480164725885	13.424195000202	6.40199390802357	5.0887544314147	12.8896990573136	13.2589559940592	9.70299220849691	12.2889044588042
8842	NA	2	4.27152275070288	3.35556344029737	2.6077672704646	4.98334063746055	6.61789118261264	9.89865279688495	8.11482535067913	6.58394662547338	8.52116820096531	5.09643002668413	2	7.57328986215991	6.83254824485822	5.84357452094445	6.48191510151833
4586	NA	2	3.40092623533729	4.70406557327997	2.83660967417768	5.88911373905395	8.98667380462883	12.2267230909244	9.64654998613931	7.22891796876195	11.7146879673927	6.00952578821083	2	8.72227381927862	8.29219162501331	6.48043441212335	8.93496223628873
55808	NA	2.70334343267826	4.81063622190305	3.13698404274826	2.83660967417768	7.23316740148568	5.70918233836783	8.9180659662437	7.63593886823809	5.38731180508005	8.04988255336812	4.59343296871322	3.52451672111891	7.38327544859318	7.39343811016909	5.74616960282271	7.24545694569102
10568	NA	2	4.35099974052495	2.44335457376259	2.83660967417768	5.57946446236915	6.11325663334616	9.15928768133771	8.70906041217747	5.41042597093413	8.47514052340911	3.81461836378632	2.95490474494851	8.19129023420363	6.07793158578775	6.10162489164369	7.4333403329653
1080	NA	2	4.56611664236889	2	3.20773511694048	3.61938749503352	5.46804216942744	8.48147667259555	7.68449866543778	7.61950478201325	8.88465171618066	5.09643002668413	2	6.72579539205186	5.82017058549734	6.23326700559203	5.94394501534007
1755	NA	2	3.06612853901864	2.87927099603371	2	5.88911373905395	6.84708199790239	8.87166498766351	5.56702474594922	6.22838081641367	9.21730250529265	3.81461836378632	2	6.80878789765652	2.75769335252003	4.96257130997009	6.81258255587543
722	NA	2.32343875579697	2	2	2	2.9905039328675	4.14482576353957	8.84389215241905	4.61039121265263	3.23385581433194	7.99385594286766	2	2	5.67256432500735	4.24191333768692	2.95401609361739	5.67265612161947
5743	NA	4.29139680068721	2.62938325003112	4.5937537710048	3.36272064171348	6.13582748989759	5.14589943591634	9.84762274424905	8.28981095164244	5.07650964815399	7.34538378220073	3.81461836378632	3.93181727086084	8.72227381927862	7.31549833349046	4.56574446989566	5.53017713983679
8857	NA	5.66515341998867	6.07555000529795	7.38863701675858	5.8173648320688	9.82589103390884	7.99573085277054	12.6767006931134	10.9619987251714	5.45557214389725	13.5542331248921	5.7642960706864	6.81839543570889	11.9393380477164	9.57925734039268	8.02684812420973	9.49696017341537
6289	NA	3.17411738219642	4.4979138254147	3.65927353354576	3.95659362106639	3.87364510045458	4.14482576353957	8.86969884711494	7.31200261889978	2	6.75255712509973	2	2	7.27067584632621	4.24191333768692	5.08713419376528	6.13329970414938
57535	NA	3.25229614849404	4.09808981296308	2.87927099603371	4.44708754987841	4.41745210821689	6.12994168386939	9.21919380623575	7.33500040490311	3.88904314695128	7.23922992359234	2	3.52451672111891	8.4523216765166	8.44413414931471	5.5864983178611	6.74966592048126
1356	NA	2.91041301358658	3.90092196151919	4.94777174222221	4.57943127596229	4.59289526712104	7.00917382529278	10.6184425401374	9.63269556968632	2.59166054453951	9.05468729850831	2	2	8.68979795813489	7.51610588569845	6.78018084851684	7.59955090105219
92747	NA	2	2.62938325003112	4.6499637523702	3.36272064171348	6.57867249318038	8.02278494282567	11.6796875188689	9.4742675369942	3.33396227347368	11.066064167094	2	2	9.20455790690256	8.04294643055486	7.57375578157732	9.46793772348553
3554	NA	6.8899257192509	6.76825688413198	5.71281591319117	5.70594214610266	6.23744959470238	8.43562379498608	9.56493036488874	9.57268644994934	6.83521310415653	8.14113911866391	6.84269338996699	6.4360242889926	9.13389134187482	8.28964601300631	7.22182864524544	7.91264683838383
7033	NA	2	2.62938325003112	3.35556344029737	2.6077672704646	3.98573235669855	4.38616430888775	7.92616763887001	5.76064171767752	3.12628173092373	8.66135955418153	3.81461836378632	2	8.19900301645505	8.19487753213357	4.09774661970928	6.22866312755561
6590	NA	7.28346791820854	7.50141327866865	7.02941270995534	7.36030359232349	8.08556037961452	8.75623109146319	12.1937047896269	11.3442415542266	9.13186298204909	11.5130640605721	8.34988363304825	9.4480217370943	12.3489618240584	11.9507770838014	9.77111870159387	10.6934878376726
6653	NA	7.49922355844152	7.47504701432943	5.99910702645641	6.42169863880825	7.44735331528121	8.34563536501316	9.86549199075924	9.04285219800078	7.86095731078724	9.53588967626646	7.94072998837381	7.35347132144172	10.0066165677867	9.67988776439909	8.29568810603512	9.14999577490879
10647	NA	2	2	2	2	3.47320607782017	2.85221293014434	4.45037883398885	5.95130450818984	2.42006394524954	5.37478250201881	2	2.95490474494851	9.86835539231629	7.32049489016502	2.55446998782519	4.8551477808825
6947	NA	3.00377369047977	3.06612853901864	2.9703871901748	6.49056103279349	4.83160348648534	4.85615429390325	10.1355356460579	6.91411975040461	3.75099574582486	8.59834376503574	2	5.0887544314147	7.77251761585692	7.42625594919645	5.04679650729354	5.61734134658517
55748	NA	6.72835165823252	6.69399490143037	7.14148789018135	7.68807547437774	7.2444787828764	7.21084616303085	8.90468581661158	7.63593886823809	7.10688005663189	8.08860998183683	7.36746369279846	7.48020052728304	8.44585371623372	8.31490223775232	7.39249043328542	7.81768651233434
1362	NA	7.59983875365428	7.43912526783388	7.00267941357732	7.07654568495849	7.73885614741551	8.21488980839119	10.0633971957795	9.17830139886379	8.07859726069555	8.83540420524061	6.21906468652049	7.52499386680815	8.73824165770758	8.57533127888062	7.83291949642609	8.05994980263281
2182	NA	6.79516792905898	5.73393238184216	6.80024030736399	5.84392597716526	6.42808079125093	7.57608481706462	8.79500121138493	8.6119746649808	7.21585693363403	8.18469025115093	5.09643002668413	6.0430340305058	8.16790135815021	6.96607925123137	7.00736722086451	6.38588077311524
22872	NA	8.26482710218654	7.61845929244487	7.94953129743646	7.86707949127844	8.14913156703477	8.49479027704516	8.76569713559524	8.43524687310043	8.31436924349295	8.30139132534306	7.17980239158274	7.98657099236708	8.5580595962105	8.46684570807503	7.91924191997461	8.37546418874523
23321	NA	6.47480325466947	6.73900918442302	4.53526464875302	5.89562476879712	7.74417844580016	7.38775352177699	8.61187677123631	8.10593898869474	8.19631564994966	8.14113911866391	4.59343296871322	6.9556128318045	7.94754179152586	8.05498807160675	7.05898316010984	7.57798227216657
4907	NA	6.16698823056022	4.75328090091619	3.13698404274826	3.85578838644567	4.6163036316237	7.27975320566032	8.67853428617116	6.88324771706651	6.71039434379181	6.77172335194877	3.81461836378632	3.93181727086084	6.74699537735367	7.34030984596499	6.02063041234143	6.54256090280457
5066	NA	8.69746269296593	7.79225419645445	5.8982869675201	7.27503412265355	6.91703140299634	9.41370313647317	10.7541209736687	9.93446808719844	8.82287844674136	9.61230211961431	5.7642960706864	7.30292281338236	9.63241826616527	9.74915476410142	8.74970985066631	9.2002715270598
1191	NA	7.78876055410579	6.53291498055905	4.5937537710048	5.14705994139835	5.97310568330685	8.55471838047517	8.52460066807982	8.13680469555585	8.61970960441771	7.62374356604636	3.81461836378632	5.0887544314147	7.68734857861957	7.73023781568724	6.80457852581134	8.17934361040332
84281	NA	5.82718416072528	5.06750069894924	4.30957968774822	4.64131245425677	4.46979297271282	6.44199119289328	8.60716415769138	7.57284631188767	7.24186181957186	7.97744041393684	2	5.16620751341256	7.11631711688872	7.88327752921317	6.79243126074232	7.18015260125863
30061	NA	7.35608119036784	6.00358853942226	5.73896689647248	6.8594028666518	6.83958721942038	8.03612408693712	9.04719619638206	8.21739951359581	8.55894676437127	7.94403815460252	4.59343296871322	6.23500562353269	8.08708093339179	8.29726941345264	7.66984847945082	7.55608628698245
9601	NA	7.56579870962286	7.86174254873066	7.36783888413823	6.97205574858702	8.56008428852137	7.9065508509516	8.77202688252051	8.1280530988821	7.89002668743461	8.43962971611077	6.71020893219883	6.52692100135246	8.1441270459476	7.83171507382909	7.27517970056819	6.98637478852914
9761	NA	7.59609594722086	7.7041936671612	7.26360869371874	7.19476200445626	7.67619539012978	7.78012496864305	8.50952718943058	7.88999442055462	7.98546798852099	8.02613706207651	6.96402833735112	7.06076429954432	7.60846415427934	7.96531975393174	7.37630455530246	7.57798227216657
11213	NA	6.01829849075748	6.37075908933385	5.19449909155856	5.45339650211396	6.73119210311754	7.24953341707937	8.84589375480648	7.61103196020403	6.06319132126781	7.61315678657617	4.59343296871322	4.50900110616953	6.2787473693359	5.82017058549734	6.25112949579169	5.96625420336524
54916	NA	4.86448120915309	5.40201432165035	5.46901944526712	4.37606580669626	5.78966932195766	5.07873413091655	7.67914100283836	6.28627204937423	5.31566066735867	5.51786400086605	2	5.00690609253586	7.81328797951695	8.96493985529216	6.35389512242082	6.19127073784804
1938	NA	10.154079681483	10.2203400222385	10.0064709617325	10.3268890884269	10.5997462946653	10.5571093130084	10.8519763285952	10.6551802062583	9.95065748286257	10.7969569278399	9.60629605032147	10.268391876024	11.0407598955217	10.5910703951124	10.2151617801625	11.1964380790544
3069	NA	9.45147390254458	9.55490356429901	9.00400565371771	9.11943276758567	9.5425253774122	9.39484337612767	10.1190782772086	9.675368452756	9.33879648888674	9.82449211186205	8.98735819056252	9.53818872598639	9.92293278482712	9.70589619671886	9.19484846294442	9.72830856656288
27044	NA	7.73871504683322	7.8204524268326	7.46112141000085	6.87236313216493	8.08765539305025	7.69298161430307	7.73636858790582	7.88999442055462	7.70143859149318	8.19891996098338	6.56431663444916	7.19618062407884	8.09536978583536	7.8525617158304	7.35168007359373	7.81153872878427
4057	NA	3.58999189767084	4.27152275070288	9.57163903006676	3.36272064171348	7.41100588739143	7.53908543718912	10.2698170893975	10.0090520715095	3.95340988885834	6.84593917768243	3.81461836378632	2	8.06192475081791	7.86970672695945	7.53052956559242	8.41654955031478
3480	NA	7.55427117644251	7.14791409258239	7.9184033017912	6.29266499242487	7.47642572157976	7.78540054161001	8.63057477842688	7.9899787545151	6.78303585035861	8.08094721718386	7.60986271691658	7.15876965565609	8.12805702134772	8.04294643055486	7.27517970056819	8.41249326762538
79838	NA	3.17411738219642	5.36420266345367	7.13657806802399	5.10375530966721	4.66201084420641	5.79538108867145	8.89311751268511	6.92426534729066	7.87764003515098	7.87482003588886	5.4686696687924	3.52451672111891	5.87870243038775	4.6753923680483	5.52909034259858	5.69953800198112
3696	NA	6.96729790932238	6.61570188802684	8.33319846412518	7.67334025037902	6.93575988074913	7.35264413200693	7.91857988405963	8.51461171351044	8.42348911375647	9.67980603734352	6.56431663444916	7.61061248141485	7.73056149683135	8.39049949284402	7.93037097164302	7.53385285530713
6277	NA	7.56579870962286	7.30585018812079	7.96068609289826	6.42169863880825	7.87365885639899	7.74264571390556	8.96486401373259	8.66133405420153	8.66606191699718	9.50472714645041	6.21906468652049	7.25053869941044	7.79304681350429	7.83869747799631	8.62168312858259	7.95230412602371
220	NA	6.95566125273444	6.35156304307802	6.22868618808345	5.76272890092445	4.70631432774981	7.27225739544856	5.6233373004072	7.57284631188767	6.25416293013601	10.1313016097858	5.4686696687924	6.00137227616936	6.76788834116575	5.8618947457231	6.02063041234143	6.33535487943543
3043	NA	6.14666227874525	4.27152275070288	3.95534968387937	3.50265975897622	5.00123299326815	5.21007643662294	5.31196689961658	5.84850456026214	4.18550566970862	10.9551705512712	2	4.24908320118807	5.48341568668062	4.47487262423105	4.91854002258792	5.26815762916984
3998	NA	7.81475820373797	7.90846669017027	7.606693237356	8.04359546948969	7.85901537479555	8.17926270129325	8.6963932380929	8.58983729158548	7.98546798852099	7.81140416819521	7.94072998837381	8.09947444039196	7.29966030001737	8.15906574547562	7.72201521807726	7.16093809401964
2923	NA	8.08424175253441	8.65157479486683	8.31375597117952	8.81494107558805	8.61485991297409	8.73730020224324	9.49139466825739	9.19306164087205	8.812070354157	8.87582175985368	8.92893818428481	8.53866636324599	8.52775650111792	8.90798856249075	8.70828392447332	8.17934361040332
821	NA	9.5271328186677	9.68136828100922	9.45322880202386	9.58860279604882	9.70418467907461	10.0195406301811	10.2135695866733	10.3121011339318	10.1328036583026	10.1331553212831	9.7312098219465	9.51246704730526	9.86593497741734	10.054452534499	9.81531267311814	9.39168981145454
2673	NA	7.49521003052162	7.56112295472318	6.78776765863316	7.10975899312026	6.4990580145938	7.5577037347118	8.78877168096049	8.06066711184946	8.06409468074786	8.4215410646364	7.53350048561293	6.97726519241641	7.73056149683135	7.842176048205	7.58788142242512	7.00804224659392
56889	NA	8.0922351586723	7.77794567048483	7.69283159612654	6.75130300961246	7.34598287293978	8.12203252828184	8.66952121747492	8.41380437693515	8.56410923240867	8.49833791252163	8.73798356207913	8.33571886870569	7.83324908455659	8.61856977536678	8.08775869510299	7.21783052394185
7009	NA	8.64589798601635	8.36612336095853	9.12916145598088	8.89014656223608	8.91538237104504	8.58528721530159	9.20678705392069	9.02646307342835	8.88813966277018	9.72966449423591	9.24849630850768	9.24433042341059	9.19687484357896	9.32209708911507	8.91289404847679	8.74480737046035
1604	NA	5.99574857758676	6.07555000529795	6.18179224091589	5.92079563085384	7.46034676487282	7.1791316031359	10.1141042340854	8.37364576971746	7.85675631193583	9.4552025802013	10.01011906677	7.66499295619102	7.70911682577191	6.9141403407677	6.98619242719136	7.3594111798348
3934	NA	7.44199192913515	7.71924877597494	6.58645210119975	7.68807547437774	7.76265337159853	8.23430897203756	12.0493928470417	10.5312197790843	8.82503038272963	11.3084489311646	9.34101261141393	9.66701449902969	10.203498302111	7.91665633734617	8.43112944740008	9.21198806487887
10956	NA	8.01304507042631	7.99141882645476	7.66241089556457	8.0029236162552	8.30671442853767	8.09254294732125	8.25016015446571	8.31701777365233	7.85254304441776	8.04201073540731	8.10804290541638	7.97585503651779	8.15209542708053	8.14786546992439	7.98476378158966	8.41249326762538
79875	NA	8.24345198453307	5.79204670657653	5.01352068904209	7.08770196231546	7.09002528029836	7.55152429415933	10.0821973504026	10.0432016955711	6.95795314121721	8.2407858760413	8.55694479921261	8.97514944134993	10.6875261283941	9.99240765342781	9.00525497537941	9.81075536254336
93035	NA	4.88916085132705	3.79121644852193	3.28631907808087	3.36272064171348	2.91700470578386	2.85221293014434	7.67013173559391	8.12365731152846	2.42006394524954	4.20321952967747	3.81461836378632	3.52451672111891	9.97327354128049	8.89799569280646	7.23983243700431	8.20770964770549
125144	NA	7.338267622182	6.40840151706329	7.15611789026547	6.84632511806751	8.27028691524764	7.48822896617155	7.75352993286843	7.76573344602793	7.16918903010585	7.58092218384534	7.94072998837381	7.69143334754265	7.89152694954895	8.06990014659906	7.40849673161245	7.4728320163735
1937	NA	9.42745381293042	8.79347474288262	9.09792871293013	8.98269480972344	9.86244619867353	9.20711265255915	9.65786734939491	9.31759574685581	9.06059702766242	9.56639329611603	9.84616466272283	9.85710456474139	10.0477740551394	9.69727871128817	9.61261308042958	9.61108566990243
26509	NA	8.44416228881497	8.7791783772206	8.648097535047	8.33329214597926	9.30929042230788	8.74001987128263	9.14310055602772	9.3778974049266	8.34468433924466	9.11596169070692	8.59501565969802	8.89209566891697	9.44081151336092	8.95533506624837	8.99469091452391	9.00667474039022
3091	NA	7.75559051105843	9.02918939222496	8.62549625601751	8.16443156333173	8.95723176603459	8.64454778215288	9.46168116042673	9.17618041105867	8.32960641562216	8.81707086124777	8.86805233586534	9.12331045669837	8.94041423272646	8.75215160745724	8.40344285855491	8.78301239669075
100463486	NA	6.62928402832245	5.40201432165035	5.83907360024156	5.58518833832237	7.2025628282976	9.06684820232941	7.64276137006547	9.36305663556602	5.52074816504143	9.32177557896204	9.36324352023547	5.00690609253586	5.37864793366515	7.90006346442034	9.68009875695327	10.2543381998497
9276	NA	7.39967595031694	8.22030147042412	7.98547343941469	8.40639784016775	7.68452453303181	7.79589416356364	8.62359139352815	8.28588203810228	8.53021817953443	8.30797075715455	7.53350048561293	8.15752627604336	8.06192475081791	8.12520063634991	8.06269106251358	7.99633082061021
2804	NA	8.69221307653892	9.50365222708558	9.07116035684122	9.62543209709916	8.69674630079017	8.97055329761461	10.1814346990419	9.77543466245233	9.57192431822405	8.95760130449278	9.24849630850768	9.61271162149371	9.109545105146	9.53050004631133	9.22904969785972	8.91215999150337
29842	NA	4.8138180750797	7.30585018812079	7.35521454794572	7.40558465695588	6.26733049430569	5.38707264488801	8.8094330206883	7.49330222067897	7.162397224094	7.01631847830467	6.21906468652049	6.52692100135246	8.29568826133371	8.13940782884608	6.33726785359443	6.64291839324299
3799	NA	7.78547765872313	8.40853686962733	8.15286619382131	8.63652324439875	8.28679321200797	8.33488143479824	8.61187677123631	8.50450404021206	8.60224991402587	8.5875682424352	8.55694479921261	8.66411765010055	8.48423353667249	8.30485274244533	8.5148386302537	7.99633082061021
3320	NA	9.14831403449783	10.6308541650789	9.79216732643712	10.4850206311292	10.3651385302153	9.68184786369427	10.3022506576518	10.0912692854818	10.4649594030484	10.5598287497456	9.62481680559788	10.2815047696897	9.91358816008444	9.85625272145368	9.77266538365986	9.7135480584472
5783	NA	8.74724780110241	8.33713873044116	7.10676297882988	8.84154647215671	8.99455566200423	8.68744852243586	7.88003070134369	8.57703316091953	8.74091245195106	9.20677885055939	7.99868387177048	8.94249941495914	8.52161874631518	9.15733798335533	8.95981350078215	8.31155537791423
192666	NA	3.52848220451693	6.72415993535829	2.31015581005393	5.45339650211396	4.15512620752809	2	3.61979444476692	3.43415092863293	3.59832763480129	7.80211284355237	2	4.50900110616953	3.35998800028264	10.0958391159152	5.77114427485369	3.42162070261534
4549	NA	16.636495332461	17.8442655919487	15.5649112502599	17.3162500355639	16.7828812745317	17.2406072021918	17.7037967915828	18.1997104542506	17.5341552474806	16.5235255769194	16.5576552514932	17.874478165233	17.6304143772724	17.9842005156326	17.1754006156039	17.5609518444833
4513	NA	10.6701873599614	13.0849459462545	10.1498135722885	12.0743238704443	10.5794191940331	12.3040820208117	12.6979104683177	12.9435530473814	12.1516264897429	11.9573830890222	12.2990165922746	12.3378296646775	12.4489725205025	12.272896976151	11.8425183999901	12.9819886608568
2778	NA	8.74217656385721	9.05908115378282	8.33962150185033	9.20131839235859	8.63648705482386	9.11163829003024	9.22689419277733	9.1374595513478	8.87988289881073	8.85799804422675	8.89881643081423	9.37649433308567	9.15783353213552	9.11626660283912	8.77153301671402	9.48735074878909
6154	NA	8.36938990382528	9.12839138798114	8.5182223135649	8.43288483243644	8.35795232371998	8.96358898333928	9.19427268101654	9.42688699616621	8.36553214783749	8.80781607705363	8.55694479921261	9.06888716803789	9.23863416818111	9.17537644817308	8.93239896888512	9.56065991838863
6229	NA	9.027070321703	9.9248411333916	9.02408358572953	9.59838623745117	8.74532952822887	9.8498908423238	10.251813830662	10.3492860612677	9.51707814619271	9.05076984466276	10.3588557119702	10.4302121943308	10.4609134205977	9.84589368616556	9.99168218324238	10.5025335616596
334	NA	7.44199192913515	8.55418367446375	7.09668609983832	7.54161430907571	7.94934207903742	8.54541998252667	9.13820878925395	8.60252878266867	8.10717225630586	9.14564981587404	9.67899384928977	8.35238497319417	8.86485155453306	8.82427991342771	7.76616327886913	8.52196830281197
4550	NA	18.3800305825283	18.9722293449743	17.4563552640832	18.6606379398202	17.478794080241	19.0524126663686	19.4053233341377	19.9670088333262	18.6955449756303	18.681398136773	19.6124297130037	19.182846813153	18.5005099516473	19.2904513576356	18.7918250434282	18.7138873440385
4537	NA	8.81482533234823	9.80999380797209	8.62198749372428	9.31959437491038	8.23669672399668	10.254514954394	10.0539044418777	10.3790968008688	9.72841573540515	9.64644885727517	11.0962762094646	9.93662278702876	9.18915064498683	10.5665708604797	9.52906009768916	9.85027666744282
4509	NA	7.56579870962286	10.442986214399	7.12174754279864	9.33371968786815	7.93079022567167	10.2507057741234	10.5989923244875	10.9201550078905	9.25668133880018	8.82626665489074	13.6656861952334	10.6228250942673	9.18138486827604	10.3618770862532	9.14794783948721	9.9375481446726
4541	NA	8.5716075743852	10.9792770524965	7.73891340789571	9.76227126914439	9.39214486847192	10.9360419006598	11.7352750515039	12.0264930932971	10.1509301864821	9.02703907364999	13.8253389308126	10.8392855267292	9.57133381261585	11.0807384153725	10.1535766353178	10.5034873027801
4514	NA	11.4781858137743	12.9143319325057	10.5271524856313	12.0499326467181	10.9435902527032	12.4602608972345	12.9278959780675	13.0602802914276	11.9303738059057	12.5799064579064	13.5493140195831	12.7420869043032	12.1877605030379	12.9058529819527	12.0727652561108	12.7114475220716
4512	NA	12.4277554686136	13.8783537753155	11.6258528253722	13.0296813862204	12.1331198655268	13.1574326807955	14.0774642039619	14.2599496277918	12.6713399314394	13.4606367761465	14.4871561204918	13.9858595596046	13.3692800296829	13.8240939910312	12.8481650951133	13.5431958173592
4535	NA	10.1793137544213	12.4843396167507	9.90329467988397	11.3044614681691	10.3573451515505	11.5400574399012	12.5708584963872	12.5305767528721	10.6668106770284	10.9393660855991	13.0140229123739	11.9919208417623	11.4140076676034	12.090599667448	11.0314586478494	11.8675998160628
4539	NA	8.80675165511751	10.982400350039	7.90113698822018	9.73592210896001	8.69811816265682	10.5777801055794	11.3406333423167	11.0305196440221	9.58848644600202	9.50472714645041	11.3399392170892	9.71613157768135	10.3681838428108	10.4539926096994	9.45585570424268	10.8746824083521
4508	NA	10.3949939516367	12.7577257176807	9.84880072307397	12.0009839231474	10.6477487361718	12.3432876886268	13.1157754441461	13.1232870189848	11.6593173567333	11.5682294458941	13.9267819137593	12.1634603079618	11.9841061876568	12.2828508017634	11.5839152659637	12.5776983516208
4538	NA	11.2120959378016	13.6224203082908	10.4872116187234	12.3529990291953	11.6466597801133	13.2252404709895	14.0150709496795	14.0906714815694	12.231264747531	12.1348578761819	14.6257866340092	12.9252082630462	12.7568807706183	13.2313661399413	12.1888153727238	13.4264829860928
4540	NA	11.0243313101099	13.5525605354041	9.99769803975222	11.9163032738558	11.4266081259224	12.7558096528099	13.7629604967289	13.7355264320287	11.9955909972105	11.5173286619811	14.1950317787388	12.6950859064296	12.3138745964585	13.0400733803969	12.0755874501798	13.0161382058834
4519	NA	10.5896599011787	12.8251644973498	9.75580833211269	11.6390267221065	10.7828579211598	12.2220788050142	12.6744498381893	12.7654352335324	11.6269980964509	11.3679077223332	13.3865515533191	11.979904606366	11.9536559970164	12.4504765054065	11.5891913851372	12.5871761872622
4536	NA	9.40409769977312	11.9565648483917	8.88609331697565	11.1965260527786	9.54405193158519	11.4660151197175	12.1275751098774	12.2089962162042	10.5231100003483	9.90046757114824	12.6526553060001	11.0721689625117	10.9522607700447	11.4975933840936	10.6905539852225	11.3147176673481
4869	NA	8.66924138097566	9.40933320973688	8.94625378102162	8.7740897752058	8.60903749736049	9.18333035802223	9.02969328523615	9.28056153779627	8.88607989768315	9.12344119280469	9.31843377167069	9.23087365396255	8.67880815850257	9.26363089431593	8.93792370884161	8.8445216638254
378938	NA	14.6482331961032	14.8711758957461	14.6630503849331	15.1048996890083	14.3338196681663	14.8435434470382	15.2809011952755	15.387351466593	14.9353493277308	14.3297801485721	15.7652540881416	15.8777017584351	14.4424226101372	15.4439151662789	14.9175823217705	14.5279168728072
57561	NA	8.14442181790415	8.61983602084698	7.57074431952968	8.17493090381531	8.59732169424149	8.62995928095245	8.4891810608304	8.94409782680534	8.41779707422007	7.83892441735344	10.0241399195198	9.55628457578663	8.19129023420363	8.93918360513268	8.68875554223776	7.88948628159135
2803	NA	8.2482294545357	8.75746463660285	8.17697842812954	8.13246714673811	7.90725981502856	8.57618438202139	9.49011542255019	9.49483619518551	9.11788864186884	8.78441599740083	10.279252475395	10.2009777272175	8.48423353667249	9.3406610559722	8.99998261427966	8.66522122727158
23365	NA	8.74555936857709	8.3945371227069	8.193620371015	8.28079305127474	8.03651579611666	8.49156614051075	8.9425903111371	8.92148457768458	8.842131283724	8.71680156118317	9.50994856821899	9.30552052046194	8.81050687732462	9.02432881539223	8.90727243358013	8.91789442879314
6146	NA	7.91430282795072	7.9018837479849	7.9326357030549	7.5170666106894	7.61940390203355	7.78540054161001	8.26220099102823	8.11038901168249	7.86514611221516	7.46795448570804	8.95844387222581	8.80396697377784	7.91044124711521	8.43954861591272	8.17455836568315	7.88363757682136
8204	NA	7.79856465488081	7.11414079575347	7.89242571617554	7.59731835431389	7.67897711749995	7.99117209968076	8.48661750020835	8.39203837080339	8.10008139225732	7.79276129232095	8.8366179057388	8.84576444412065	8.2294483094356	8.18120876610866	8.41537365882533	7.76138993414432
9445	NA	9.15086757191984	8.57915471947899	8.50304267753912	9.54474956871259	8.80384453203154	9.54547083532787	9.47338117454145	9.90018309416765	10.1671364133932	8.96594605895052	9.69660999591821	10.1847839065675	9.35020506364489	9.95594676259172	9.71269355956029	8.968503777717
58508	NA	9.31810295993768	9.32573166308892	8.77516015706617	8.46746094582644	9.02329703390369	9.20711265255915	9.71920759586486	9.32718562255043	8.86531886970213	8.9237310723067	9.86186382855061	9.60229829298117	9.2609125804912	9.460931862776	9.27342553364867	9.50650601538339
6767	NA	7.89310675121499	7.58597520496212	7.18494019720742	7.7171019633096	7.79121568712575	8.13861697129959	8.5395182839978	8.28981095164244	7.93056390195548	7.35812020838437	8.30465039862776	8.22242695326629	7.36967180931934	8.02469339484255	7.75993852514613	7.98544946404287
10725	NA	8.70963801881164	8.07572047982329	7.80229157530491	8.1591530996669	8.14108453045743	9.13662182584258	9.42063896260167	9.03585107278048	8.48466271646342	8.37843076683758	9.07077871251698	8.94249941495914	8.59360262277688	8.63470661148195	8.54411304034831	8.69558283809662
2033	NA	8.15463638444432	8.38040019154366	7.7804245130014	8.08871552465899	8.23102152903994	8.20704835820083	8.55183287340418	8.34372100265687	7.95827711242387	8.18469025115093	8.25795292086992	8.39322689793949	8.23696029241296	8.03992025025293	7.80900037788533	8.27180548634722
26057	NA	8.33836102106017	8.84585871712103	8.39206307000969	8.84154647215671	8.67042996192528	8.65323059497503	9.11017103859112	8.77220816650583	8.70630921991975	8.35955313945052	8.43630565143176	8.66411765010055	8.61105106804815	8.68011922086409	8.43504165461747	8.70887446988763
9611	NA	8.26953442499313	8.71678691263914	8.24013753037931	8.62890639312674	8.34575014469868	8.68744852243586	8.96117552885566	8.50450404021206	8.15927112805843	8.40935472365057	8.34988363304825	8.74838423023551	8.43283014779579	8.45553462018895	8.4232730617851	8.65151932413711
5757	NA	9.01450635344369	10.3756915449426	9.84278427966447	10.4986675322069	10.1723165865109	10.0395480118056	10.0135164961698	9.72699361030815	10.1354071478496	9.55260791456893	11.2592554267461	9.71934734986715	10.0815449217877	9.92018714797289	9.58822699148172	10.4480919969333
4691	NA	8.25773719326403	9.60439650025562	9.06858489417548	9.48060244449569	9.23278989625156	9.29665900695325	9.4003526975777	9.47771607582317	9.19478976754534	9.0468417245028	9.67899384928977	9.54545432586383	9.39117863913266	9.33326410922376	9.17158872957463	9.83368805405144
6418	NA	7.85603000818819	8.98938052292834	8.37548825519144	8.33797140085758	8.21769193843523	8.33127890389885	8.07352031738029	8.27403068860007	8.59722237338528	8.32104028247645	8.89881643081423	8.50924227834084	8.30286397398713	8.31239641904381	8.39944389830655	8.3712905601981
677	NA	8.70443259870154	7.93450213245146	7.50368885513047	8.7912519437057	9.0546933814109	8.8598864143397	9.13820878925395	8.6119746649808	8.60725999538895	8.3908800039407	10.4959596815271	8.6971128978786	8.3312151553238	8.5329108706078	8.2431039823345	8.35869673751231
11214	NA	9.12512650200417	9.31833519520355	8.73512004152906	9.00933990999452	9.36390001430246	9.32410602799134	8.94632655765455	9.27660731960423	9.30219018584461	8.97010040547919	9.42795192526073	9.0889157989124	8.94958725124503	9.096012601825	8.87018808503018	9.00667474039022
221037	NA	8.22660514157428	8.16639429996638	7.61377676491398	8.26121867693515	7.53900729330477	8.829564225909	8.60716415769138	8.43524687310043	8.03464469612921	8.30139132534306	8.15976314600448	8.92031486139494	8.25186792432531	8.24566889725836	8.08775869510299	8.47994540199846
6128	NA	8.47301887013386	8.67878475171944	8.39822985857075	8.25133098657715	8.38886350748881	9.04061536061452	8.89505201655124	9.30794169857899	8.59217725135633	9.05859414380868	8.51784200493987	9.69668494735692	8.50926434005259	8.95854377275374	8.90162882774426	8.65495701918383
6230	NA	8.04084575596073	8.42699434783569	7.16096177298401	7.13148387092057	6.83460609953805	8.60033212182552	8.67853428617116	8.52797938842227	8.08937931791875	8.2407858760413	7.60986271691658	9.09882680029832	7.84312701531919	8.45780394343153	8.29998481418636	8.32456563162773
1656	NA	8.72342801054186	8.31253194547565	7.85106280877327	8.25133098657715	8.1063748576172	8.54541998252667	8.25920019005894	8.59936636153847	8.27712972072574	8.43962971611077	8.6321076549505	9.01756425048927	8.27394446098694	8.78866647513231	8.75284772963235	8.49919859040714
10114	NA	8.71999285024438	8.05213272288749	8.13328198040654	7.83433681829949	7.98799006001121	8.54541998252667	8.1402819224752	8.74097976434494	8.07136419390242	8.1337510430343	7.60986271691658	9.04857656475058	7.9010150948421	8.1108521433991	8.36294551639105	8.30281623332022
57551	NA	8.3428347867907	8.20433975806063	8.23784695180768	8.32388785835512	8.04300826305858	8.47859705460228	8.38566444988313	8.63068289250465	8.19963663965143	7.87482003588886	8.15976314600448	8.91471500772765	7.99261476944216	8.39049949284402	8.22965292569983	8.14063323527632
9320	NA	8.66745908384813	8.61179101420956	8.77516015706617	9.01811336360049	8.49369797894867	9.02954264719947	9.02793125812359	9.19096225802336	8.62959251393691	8.96594605895052	8.30465039862776	9.33935527478043	8.93580575871379	8.8727064381714	8.88742246424147	8.78928268338494
987	NA	8.23865864140871	8.42240206919849	8.03644420445753	8.31442186591443	8.07503943380322	7.96351286617948	8.9425903111371	8.68240886821457	8.46823459329586	8.4809749326369	7.88035027769588	9.13298874999031	8.81553276759176	8.64270784523742	8.60441621174877	8.75765512268573
7178	NA	10.6373305014811	11.010974748708	10.6783891413566	10.6341923897216	10.6143518002653	10.9407779390686	12.0986985162631	11.9428826019714	11.0620792150481	11.1499394453326	10.6665583852578	11.5469089387215	11.6615576110422	11.731042008691	11.2041610953782	11.4093486943384
10959	NA	7.72163984862911	7.99141882645476	7.23633050675997	7.61284658752219	7.5049238304287	7.86728705168641	8.50193097708325	8.45986685697488	8.19298699790504	8.4809749326369	7.75143637037928	8.54592956412213	8.00146281412729	8.39287336947004	8.14620146126958	7.29917164215848
5903	NA	8.47709452254411	8.54997948727252	8.28520155763967	8.53013899560406	8.28314143213769	8.57008376061406	9.15928768133771	8.8829898774282	8.57948671470805	8.60903940131314	8.25795292086992	9.12815771916081	8.58185197457045	8.83129830780826	8.7339172581607	8.30719242279283
201595	NA	8.0922351586723	7.8204524268326	7.84204290691049	7.47520214464204	7.7937844384917	7.88705252063832	7.86431791592896	7.95081255046975	8.46271671675327	7.96083595109619	7.81733275415531	8.56750231259809	7.66524684078081	8.00310213916765	8.14620146126958	7.50366503219251
10015	NA	7.80830257953622	6.95790046066318	8.20539102715078	7.16346984063298	7.61359983304038	7.88705252063832	7.84042312941608	7.92578249052364	8.24855537450165	8.11135705981994	8.20969322134661	8.71010256328291	7.81328797951695	8.10217404597363	8.39944389830655	7.72260017059164
55970	NA	7.89310675121499	6.70915625632192	8.24470780599836	7.08770196231546	8.15513752518495	7.50111213871577	6.8455146221261	7.84797626207853	8.07498526023898	7.45615553827524	8.10804290541638	8.9589167901441	7.52501568895839	7.97168593211966	8.19315797763783	7.54130213528329
54014	NA	8.51326635962624	8.25170467632827	8.5828171625227	8.14853787885681	8.02344254639546	8.1303485803845	8.63983368466777	8.43878984160586	8.31130240197027	8.18469025115093	8.34988363304825	8.85163787229116	8.08708093339179	8.60634758409734	8.64213428467346	8.18411018386318
5728	NA	8.74555936857709	7.54431371576772	8.30284028461357	6.54013310560698	7.74417844580016	9.00713896221509	8.5370427018647	8.90364812589577	9.28665910644269	8.26803641202929	8.51784200493987	9.16636044656228	8.17573985673964	8.65066494852602	8.95437211121556	8.52947904138298
9045	NA	7.78876055410579	7.92803718729664	8.1552956330758	7.2354562880724	8.11667055632857	8.25727211286756	8.45286993314631	8.43169518235333	8.20955398544642	8.28147105749471	8.05439934350364	8.61661860508704	8.11995438087541	8.09926970783127	8.11239819207525	8.47994540199846
7812	NA	9.33952742470578	9.65420746837683	9.79528609706175	9.01519480327076	9.64352998386869	9.66620438156481	9.71373773912538	9.87686525031733	9.3759654137057	9.36026907162431	9.19991383208902	10.1132461619956	9.66619649766416	9.49005019364519	9.7819108155354	9.55146687633232
6745	NA	8.0572726033365	7.86851079003791	7.57074431952968	7.58162116509842	8.27764637213033	7.96815972054809	8.1139468399841	8.49432505155405	8.19963663965143	8.11886041021306	7.75143637037928	8.40924533452626	7.94754179152586	8.15906574547562	7.80900037788533	7.4333403329653
10135	NA	7.59983875365428	8.17187656736009	7.80538855966915	7.03103731819156	8.41746154423664	8.86487872619753	8.70303375806769	8.79450253845688	7.83982890799758	9.12344119280469	8.59501565969802	9.82462543389242	7.96574031008949	7.97802414165493	8.33390542932821	7.64865804075549
3187	NA	8.66924138097566	9.53376965749868	9.05042676058286	9.21664414127824	8.77813040917758	8.8523654049073	9.1283752129774	8.86203151665874	8.93671184243208	8.46928242338134	8.86805233586534	9.24878826407128	8.77997820878296	9.13340369493661	8.88170051640916	9.03860764632902
6421	NA	8.66567458215723	9.51878953159191	9.26808679931271	8.95554832719472	8.544915974543	8.77756652312912	8.85982774982024	8.91386737010387	8.7271705933657	8.28814175490558	8.86805233586534	8.79179899440127	8.54601463016836	8.80480140157989	8.8498175936188	9.02538805860777
10724	NA	8.27656673507446	8.61983602084698	8.3050300391279	8.18015205868123	7.83427435503298	8.09254294732125	8.24713417739762	8.31701777365233	7.94250623683771	7.82980920617403	7.88035027769588	8.24044610338577	7.86268226484604	8.01239512960923	8.35470782459702	8.15040863967581
8899	NA	7.65843960965354	8.06985959710697	8.09835657739017	7.73139910438578	7.86146630006906	7.8772036351998	8.27711207902154	8.00439622703476	7.97387745064094	7.5142083528407	7.75143637037928	8.14801173975277	7.64280123487797	7.99374890046997	7.93037097164302	7.60666937742054
55573	NA	7.98755801337778	8.23084533896	8.21706642555562	7.61284658752219	7.63381273206371	7.61808461865848	7.7914124644688	7.88480858995859	7.80536635248141	7.35812020838437	7.68238544952605	7.99720793943618	7.29966030001737	7.83869747799631	7.53782447581281	7.54130213528329
1106	NA	8.41471672140158	8.92265910527428	8.5936058844248	8.85466741334037	8.3085118818036	8.37042045546902	9.09846581145452	8.78896116106488	8.01215585631102	7.99385594286766	8.89881643081423	8.90909333337579	8.3312151553238	8.52210796978143	8.57988998778652	8.51819821948038
23215	NA	9.43585406265683	10.2465559060626	10.3077535515529	10.1479349958598	10.0519422228527	9.87361442468466	10.2197572040324	9.86374616914845	9.50906995560129	9.73943270235297	10.5258307897455	9.88600965798871	9.56537905714613	9.59892504518351	9.64337286476363	9.69529991104141
7057	NA	9.04777013977795	7.92803718729664	7.076318697799	6.45654066233369	6.83460609953805	9.6532777861949	6.5635822918048	7.99960639393115	7.66826272622868	6.88166282387884	7.45286937608298	7.06076429954432	7.14853839868665	7.28515004476051	7.22182864524544	7.86594783803641
84898	NA	8.31578169996347	7.43000331758287	7.01877876173143	7.00773324465646	6.92642603234041	9.20907692691303	7.20493314655828	7.8951616772001	7.60955228648944	6.27692830039551	7.81733275415531	8.09947444039196	7.67634003344367	7.82469871156831	7.68963271449564	7.86000272689554
1130	NA	8.27188233913325	7.64235119387277	7.898239071428	7.80759688956336	7.6537463463996	8.53918758852333	7.8038221035653	8.28194239566679	7.86514611221516	7.86592951323239	8.10804290541638	8.30179771236498	7.46230880129067	7.83171507382909	8.29137856297283	7.82380820934234
3842	NA	8.08424175253441	7.6264673028474	8.02054187065844	7.78035196950862	7.76265337159853	8.20704835820083	7.69699249213037	7.91564759471889	7.93853643244339	7.69575242324474	7.68238544952605	7.67827372292407	7.46230880129067	7.53772046688963	8.01121000447674	7.66920282057026
4299	NA	7.98183255196572	7.77073783669265	8.07030946534304	8.16969078478706	7.79634862426529	8.38786697002381	8.3746149800521	8.35501565413584	7.97387745064094	7.84798239836269	8.51784200493987	7.94322115667	8.12805702134772	8.2351235689445	7.47080305868712	7.70280704338888
4820	NA	8.80998654990103	8.69791095585789	8.42263674634727	8.32388785835512	8.38546145666699	8.91387410237358	8.75508544924119	8.53792448285035	8.54073124726899	7.18307257316624	8.70354775811376	8.56750231259809	8.22189700742032	8.55002900000873	8.55133975971731	8.36290690535966
9295	NA	8.15971667467391	8.51589751428788	8.3438876951042	8.30966547630393	8.03868319978853	8.44898318936136	8.40479969872621	8.61823773508674	8.37143374627781	7.06374140836218	8.98735819056252	8.24044610338577	7.88197599041492	8.24040586816797	8.36704679041953	7.88363757682136
9444	NA	7.90525690024135	7.43912526783388	7.92695957997925	7.67334025037902	7.53900729330477	8.4883347825308	7.47701544496606	8.08800035137809	8.31742957943504	6.67323974256028	8.51784200493987	7.89852829386318	7.03246748962588	7.93957034604048	7.93037097164302	7.4728320163735
677767	NA	7.88699308751586	7.89527063043667	8.78146469601165	8.34728462501027	7.6537463463996	8.74273442303505	8.49684452396803	8.47719882934527	8.5692532931758	7.4201684266925	8.80448327591574	8.21333227270352	7.92911077637332	8.33479362778467	8.15571582725354	8.52572855974945
4660	NA	8.36719555128209	7.12548663610827	6.7105787493335	6.91055967551283	8.27213030201882	6.90639247284722	7.12146892553733	6.65859936504291	6.48942511223952	6.42953792189011	7.36746369279846	5.95847155792271	6.49466640388991	6.62204317039419	6.44982481595646	7.48060226735199
4926	NA	8.19972753797456	7.85494240525736	7.74214932079857	7.90541433426365	8.11256108958239	8.19916405451342	7.99271926978346	7.67251108713141	7.32327934156557	7.33253391383584	8.15976314600448	7.55410164350733	8.21430597259491	7.75628410449879	7.40849673161245	8.16494866449482
4297	NA	9.04365386811097	8.48099087370805	7.58523155531456	8.34728462501027	7.91199669988609	8.98208629657611	8.57132015572389	8.6704038403741	8.06773401606182	7.85698386336343	8.66826986225771	8.00776703426715	8.5580595962105	8.39049949284402	8.16044958352628	8.66522122727158
23524	NA	10.3333816868534	10.1963313843821	9.38758714086647	10.0314378938283	10.0983973844457	10.2948407553438	10.4331611146247	10.284800549788	9.75574641755353	9.85176616432042	10.1055186197834	9.49004890265537	9.86108193123222	9.94789705786121	9.49573437000223	10.0773376809501
23112	NA	8.62032921999297	8.62783641418668	7.51508344462035	8.08871552465899	8.25358957724175	8.63873007190603	8.71403381661719	8.45986685697488	8.15585579585542	7.59174727432709	8.70354775811376	7.53962116362853	8.07874418289355	8.30232939249442	7.98476378158966	8.1109032089567
84159	NA	8.51920779947033	7.82741670116198	7.68276246714682	7.46668147205831	7.82927482599724	9.44404245905488	8.73146129769273	8.51125035132208	7.57416771674591	8.1263249380609	8.70354775811376	7.82878065379279	7.96574031008949	7.84910812711039	7.6565066362931	7.79293661165449
5087	NA	8.92186034219596	7.41158454179207	7.85405695421671	8.24137506177816	7.57827634549414	8.78811707336492	8.32955087271896	8.29763682467397	8.11070466162822	6.71344346022257	8.15976314600448	7.55410164350733	8.16002003840679	8.74844877065307	8.20695199515985	8.36710482255943
10521	NA	10.0089163918052	9.63250221788562	9.41825481601884	9.61967908632082	9.59280556800992	9.71124971343657	9.73008548424473	9.69919796885209	9.76922002018341	9.40391732421574	9.78160174956595	9.36010600194836	9.66897597432007	9.70111506100487	9.68009875695327	9.67343205301618
10984	NA	8.90380682913913	8.57502277818691	7.89533532192202	7.57370805515778	8.18283940175134	9.07548754363421	8.83787062892112	8.50788113913961	8.97791110584757	7.93556533899659	8.98735819056252	7.80476143605072	7.91044124711521	8.98553343005781	8.34642282588749	8.40025553943755
64397	NA	8.10809032046456	8.18277899706164	8.0285149481951	8.12165300123015	7.67897711749995	8.30947273690057	8.24713417739762	8.15415021590599	7.27372230686316	7.64468687368697	7.60986271691658	7.93217706905994	7.64280123487797	8.10217404597363	7.95237478883159	7.93544145016027
55870	NA	8.9098498035059	8.82164935846832	8.73186830590958	8.96162517601872	8.68018139333675	8.91146345203745	9.04022049281133	8.86992662460029	8.27398259837624	8.15580272606091	8.80448327591574	8.71010256328291	8.32417942099829	8.62059677827163	8.50370574591468	8.57010339133488
7273	NA	9.13547810862397	9.15631591463376	8.179367634126	9.18582808838106	8.15513752518495	8.92347662409689	8.47889937296686	8.66133405420153	7.79662053002107	7.4201684266925	8.25795292086992	7.99720793943618	8.20667478462113	8.4869848396072	8.44671502297694	8.44462861842016
4763	NA	8.20955924557474	8.03418532014702	8.03644420445753	8.20597810633405	7.76527343896384	8.18725621631291	8.3352614689102	8.10593898869474	8.11774363064283	7.73534211032099	7.81733275415531	7.33681783447732	7.4364424478508	7.72647823146773	8.03718015225199	7.75499696800529
10618	NA	7.78876055410579	8.20967997484159	7.92695957997925	7.82769815648709	7.74151975094184	8.28360850704652	8.41292345806326	8.59619699307601	7.97775131890556	7.80211284355237	7.53350048561293	7.06076429954432	7.77251761585692	7.81764805929676	7.53782447581281	7.80536463541385
710	NA	7.89310675121499	6.64753074455466	7.54503623886774	7.83433681829949	6.68765758256638	9.26112594967704	9.09678585647736	8.63686544287769	6.32885494717438	6.07572583729789	4.59343296871322	4.50900110616953	7.44943359413984	6.24491856704136	5.6685418002741	7.59955090105219
23469	NA	8.34951953048114	8.14982138208715	8.10591209690842	8.02049499506879	7.63667730932903	8.74273442303505	8.95191284731292	8.62447373325186	8.00458099418261	7.4201684266925	7.75143637037928	7.94322115667	8.05344092613998	8.28198211536849	8.04743871211494	7.87186855085031
55904	NA	8.39761685724529	8.37565692879283	7.87778901035294	8.3839477087648	7.80401394960816	8.51398523443728	8.90660488088293	8.60252878266867	8.13171936873035	7.7156830624728	8.15976314600448	7.87565170800758	8.12805702134772	8.09635951107149	7.9414148297887	8.16976295634883
8837	NA	8.41684002356122	8.42699434783569	7.87778901035294	8.77063270564118	8.19065749772111	8.57313729597303	8.91425571210616	8.77781414146134	7.78340157605863	7.77387435110043	7.88035027769588	8.36064637912235	8.18353599697748	7.8967218655421	7.90238569854782	8.35869673751231
3685	NA	8.12896307234939	8.33225083465715	8.64637149032539	7.08770196231546	8.62210504314342	8.78285144285824	8.11726513505324	8.56411437335461	7.95435052655357	7.2665095889779	7.68238544952605	7.93217706905994	7.50025903102628	7.92979458631417	8.09272037455935	7.37617037768299
10905	NA	8.0627069160275	7.75621322818854	7.64868191503092	7.26524098681915	7.87608505119218	7.71526587604854	8.03192824274017	8.25405949234801	7.7200592319078	7.12464043485692	7.53350048561293	8.03898839693936	7.39675201204823	7.74517893914856	7.87959993248366	7.03994523027344
10914	NA	8.30206251232299	8.41317342450335	7.9354654119713	8.34263552803509	8.63791740186037	8.5012170143826	8.58336737785939	8.63994681081291	8.30514909113475	8.05771165308419	8.25795292086992	8.36064637912235	7.87236138020828	8.10217404597363	8.34226241603315	7.99633082061021
26871	NA	3.25229614849404	6.4268607159879	2.9703871901748	6.84632511806751	8.05804468528701	3.14267601868587	9.69498355599362	9.48801250727488	5.60330781068371	3.95756062801859	2	2	3.56488445302299	4.06267841101972	6.28620437701525	3.54532610849456
6060	NA	3.25229614849404	5.01965676357856	3.42163596915836	5.52079681403997	8.09808506757869	2.85221293014434	9.72138974495963	9.07962833481728	4.33795146199813	2.44414317560142	4.59343296871322	2.55505615608015	2	3.91193720381634	5.40693040343649	4.4106330365253
100462977	NA	2.81059011786369	2.62938325003112	2.78200991015417	2.6077672704646	9.23278989625156	2.26461685885021	2.3994130037828	10.9870185992556	2.42006394524954	2	5.09643002668413	2	2	9.44271632256297	2	2.97037526289045
677766	NA	7.56579870962286	5.5440673160004	8.20773367797249	7.18440651483018	7.73885614741551	7.1791316031359	6.2003731029668	6.17171191465171	7.73386867040331	7.16868490812066	8.05439934350364	4.50900110616953	7.01509648821298	6.83254824485822	6.70441005128862	7.29917164215848
359948	NA	7.81475820373797	6.67867252137694	8.35661109979268	7.42330649788055	7.49548687108807	7.55152429415933	7.68809435845099	7.49330222067897	7.37119045769408	7.00015798291114	7.07594559184324	7.06076429954432	7.08335973054073	7.02847898950411	7.15698490093207	6.90786855322709
1314	NA	8.17735811844619	7.71924877597494	8.32458968753784	8.24636161229219	8.44059451979052	8.42213953510578	8.43436579994405	8.32852258847674	8.10717225630586	8.08094721718386	8.10804290541638	8.0795928688074	7.97475420182323	8.22982185795733	8.16044958352628	8.05475406936899
3105	NA	7.47497318027104	2.62938325003112	8.48962820215969	2.33565416792231	3.1271410703236	7.35973469647475	7.41904060579997	6.97394993609226	7.03433742980444	5.09940010463576	4.59343296871322	2	7.18005574069063	3.41027834599645	3.1187401101328	2.56528042088127
1499	NA	8.41046071904396	8.23084533896	9.28482567484541	8.07756711271931	8.86863221373571	8.69587768142896	8.47889937296686	9.07962833481728	8.91263015695823	8.54920720073831	8.47764977217813	8.39322689793949	8.93118251643098	8.66644869230122	8.70828392447332	8.70887446988763
6709	NA	9.07222414347117	9.64635238117629	8.94344517407644	8.99459787127529	9.03420071446029	9.01614222801638	8.73362500476701	8.98828798101678	9.04959687403313	9.35710021945782	9.17499499189712	8.77952751428097	8.82054121002222	8.75215160745724	9.06706466536281	9.28701871875415
5216	NA	7.4294269471624	8.41779512607308	8.14799500753056	8.30966547630393	8.38375741809991	8.15093137867036	7.94869435841224	7.43772685538146	8.12125027811756	8.68682488297663	8.95844387222581	7.98657099236708	8.2294483094356	7.64915277934991	7.87384681292566	8.37962577806054
811	NA	9.04913962458124	9.97744439811687	9.67176034070991	9.88405230603935	9.80630634847662	9.40001144632784	9.85459821952936	9.33671217317091	9.64317266472562	10.2229293594001	9.95263196463789	9.41270127200659	9.9368372046879	9.5761272561824	9.16217880960202	10.0926291216189
9948	NA	7.52700990182724	8.43613528300931	8.55916108657478	8.44594817591889	8.50157612824957	7.8968346260544	7.68809435845099	7.55988980911935	8.04206374324779	8.72173767264269	8.25795292086992	8.17636914845661	8.58185197457045	7.77824123255065	7.62944699485561	8.30719242279283
60	NA	10.729473344136	11.2059447925066	11.3236795765216	10.8254317779046	11.0291955631961	11.5578928068634	10.3181980474705	10.7643942216403	11.0344486274585	12.3585202664494	12.2990165922746	11.3431192645175	11.1914154405808	10.4943466133704	10.8158620444041	11.6201238292553
71	NA	9.90610741784162	10.0068832127448	10.5490271602603	10.6929027826881	10.5909114861558	10.5624969114318	9.62210871257186	9.87294203702181	10.2358721475742	11.5973925920942	10.7192182337501	10.7239476224321	10.8147062397421	9.94870405249082	10.3161930810535	10.8937216918616
3326	NA	9.60368843930765	9.77439877059155	10.1625495307488	9.83358720192706	10.399696948453	10.2564157796068	9.96553599891287	9.93697559699473	9.89643397393359	10.2316070011811	10.2195777761421	9.86293209930141	9.59198400648776	9.66228461803112	9.63829156237395	9.81997222892218
6141	NA	8.21688930486122	6.90621180761757	8.51444235165024	7.90541433426365	8.75194963624259	7.95417401303918	7.45095168358296	7.71403894244055	7.69203736371125	8.69186445035875	7.81733275415531	8.12879232812442	8.35901991306659	7.95571750217695	7.95782370266566	8.39615311924403
506	NA	8.25536612636081	7.39292757061886	8.044330118511	8.34263552803509	8.41245584854076	7.53282555841324	7.20493314655828	7.9899787545151	7.95827711242387	9.02304571558572	7.81733275415531	8.6235006817199	8.49680322333284	8.31740371164679	8.50370574591468	8.05475406936899
682	NA	7.11060662565798	6.63170409086663	7.18494019720742	7.68807547437774	8.21001936708793	7.40841621848282	7.09478496374064	6.70641479195508	7.10688005663189	7.79276129232095	6.56431663444916	7.08090523082016	7.53723651002129	6.93383720514777	7.35168007359373	7.1896647337053
2495	NA	8.70963801881164	9.45726336752064	9.33925953540189	9.52025561431302	9.15500470801321	10.2535636017987	10.1485676939861	9.73710060537351	9.18811769629692	11.6351638230166	8.77161654054965	10.1350823924224	10.4333880525864	9.47332295390124	9.44425635982257	10.7216280654945
375	NA	7.5348515433699	7.75621322818854	8.08057161356129	7.87997128435504	8.18870694204401	7.65889622930541	8.11062089501574	7.55336766013074	7.85254304441776	8.87138643237736	7.36746369279846	8.0695483856464	8.71691168949023	7.96212609924379	7.72840540127299	8.42462806124652
2752	NA	9.61390417000116	9.12556897600846	9.82610850777526	9.9328116526207	10.2107890074959	9.1074319785005	9.58903066637655	9.58712636084639	9.52636519664287	11.6377776693866	8.80448327591574	11.2202515071085	10.4512584383709	9.24140977169296	9.3969032684759	10.4038269626507
6158	NA	7.65843960965354	8.23084533896	8.53883690807116	8.49285985598294	9.26554509604979	8.61522175290277	8.22577274080375	7.99960639393115	8.25814317760707	8.41546076124818	8.15976314600448	7.97585503651779	9.35711531484469	7.95571750217695	8.29568810603512	9.29365008856088
826	NA	6.60714032899564	7.03211874828853	7.79607759036169	7.45811017656816	8.14310050144397	7.61215898872141	7.59595756738215	7.43062695392727	6.95008748237339	8.08094721718386	6.96402833735112	7.59669093410883	8.25926436918155	7.4122824716269	7.50097536921773	8.33317440640681
6132	NA	8.75398184003994	8.19897970070335	8.51254865028234	8.45889429384392	9.40983515953153	8.6647269828919	8.91616209706658	8.56086651974009	8.59973833371727	9.11220734795759	8.30465039862776	8.65742706994719	9.4178618232679	9.15733798335533	8.83804685822129	9.57524801718173
7414	NA	8.10809032046456	7.61845929244487	8.36293096924093	7.57370805515778	8.56159238539772	8.19123642636554	7.69255028542529	7.97052855864992	7.89822576463608	8.46928242338134	7.60986271691658	7.41822699543811	7.44943359413984	7.90006346442034	7.96325211391301	7.81768651233434
780854	NA	6.92615222669698	2	8.29845077931644	3.20773511694048	4.15512620752809	2.48813854200863	2.7118845279411	3.64514299034154	3.75099574582486	8.22696512342243	2	2	2	3.61934514538194	6.67824221248968	3.54532610849456
6029	NA	13.128662915374	12.467442007027	14.0782391103301	12.5775851093848	12.2365793867138	11.4643714755849	11.6424584279312	11.3333378518748	11.6523659323285	14.799978815966	11.4478960853819	11.6524575103526	11.3914657893855	12.5387415113462	12.4148744150222	12.2496539513309
8566	NA	7.26943646218704	7.03211874828853	8.09329749171932	6.97205574858702	7.81669967527741	6.46847135089933	7.08125559220176	7.12233470381223	7.50605829634477	8.06549849569508	6.56431663444916	7.19618062407884	6.82881093220819	7.31048441183707	7.34337761890945	7.34245500682318
378706	NA	13.4542304731111	13.6071996848523	13.6413161250789	12.8136266165674	13.3496769046668	12.3665736819598	12.6181775317723	13.6551899140206	12.1695195083465	15.5162366945792	11.2651706119201	11.6881813056914	12.471038317572	13.7499320671921	12.7235552800001	14.1915504034132
3123	NA	6.93802836442453	3.90092196151919	8.31592923256913	5.01303988589207	6.1757644760095	2.26461685885021	2.56409200924318	6.39240071814768	2.2252668202046	7.63425322324499	2	2	2	5.64004632757158	6.56854937702605	6.49731722188125
5339	NA	9.14959136817166	9.30092785780552	9.02806585773049	9.20644508611825	10.0827278720081	9.11583237331157	8.86575850919799	9.0122655268492	8.85693007693708	10.8930761371558	9.31843377167069	8.82202865437059	9.34326155421295	8.85731732884852	8.81421330255389	9.54962121744707
10801	NA	7.28811490697439	7.93450213245146	7.61377676491398	7.91796954836837	8.53266544280307	7.27225739544856	7.91477098876468	7.55336766013074	7.44580429342794	8.69688647497793	7.45286937608298	7.1007688490351	7.66524684078081	7.67278866786921	7.24875077499984	7.97448541201598
5315	NA	8.94264115094033	9.95853711166677	10.1775662342431	10.609248535338	11.5203234331361	9.52669296211493	10.1782609228787	9.81141051844214	9.8695811662794	11.4082703701125	9.98166183299598	10.3116458318219	10.3596070978302	9.86054712922885	9.8927409839693	10.3401223668278
23654	NA	8.02144167057598	8.26715361111709	8.84454581170969	8.71416235869462	8.92361539025953	8.06243798029938	8.6762862923822	8.35876097323826	9.06788414183204	9.82219582772317	8.10804290541638	7.80476143605072	8.7644681516321	8.17570479118064	8.12698239710636	8.82329043546179
1509	NA	7.83077200362809	7.30585018812079	8.21706642555562	9.07247286350043	8.46174799871281	7.7534537929191	7.96351910364136	7.70229531460155	8.12823810617654	10.0918131192768	7.75143637037928	7.31996986385341	8.96776014785871	8.47134542859813	8.06773955528559	8.14552921697603
4233	NA	5.99574857758676	6.54985677553259	8.18175288996758	6.76526681910267	7.99916283425336	6.38752659851639	7.84042312941608	6.99335436856703	7.4003465356847	8.48678584190958	5.09643002668413	4.50900110616953	6.51951839413278	6.90751450308189	6.65159095532788	6.40233701918443
3855	NA	3.81274289162931	6.93228760838597	9.51317494786013	6.42169863880825	5.64921109872834	5.1783447639217	6.44182369301479	6.40694417986128	6.69164772468668	8.74616803397046	4.59343296871322	2	5.91661746821864	5.21558881513971	6.94288703139188	6.07290137692508
3856	NA	3.52848220451693	6.73900918442302	5.99910702645641	8.89650461269039	8.47301115440638	6.07929623191208	7.81612590829949	6.40694417986128	7.98546798852099	9.10088534150464	3.81461836378632	4.62327787451903	7.34207355625383	7.78186848287964	7.22182864524544	6.82484319995963
8542	NA	5.88967080832997	8.53303914175419	8.79554997641246	9.21918267886919	9.22043173669569	6.83695545620543	7.98183834889474	7.57928118818606	6.37658428132288	8.39706456798346	6.00952578821083	5.37636212990315	7.82330305445185	8.24566889725836	7.5808358902124	6.7624706693515
1829	NA	5.97284059589323	7.04412557223865	7.7226240691271	8.0088045536652	8.19455071527504	5.44155406000399	7.47701544496606	5.8905075567782	7.29871360124673	7.96916207067866	6.21906468652049	5.50118027259673	6.80878789765652	6.63011474818024	6.89824140345723	6.31811188880131
3880	NA	6.74872345257166	9.95217921456589	10.5125408281913	10.5142552026568	9.51554583644979	6.81648660516942	8.28598531302491	8.25003186218207	9.16960878417644	11.0872555244751	8.95844387222581	7.35347132144172	8.90784142506544	9.0395594989823	9.08211200365143	8.49919859040714
6278	NA	10.07427142918	8.6437053211778	8.03116287882619	6.01730466436039	9.38875055580577	3.38434591939101	5.89484150857439	10.6429454776413	10.5257584632093	4.31195774032708	8.8366179057388	11.7198343080478	10.763611835835	6.08968590287324	8.68218689487938	7.44132562551399
9857	NA	8.52709184755114	8.23084533896	8.77041360663375	8.30010539329088	8.52650094564622	8.19123642636554	8.51959365369641	8.36249659444825	8.20295000220576	8.02613706207651	8.25795292086992	8.66411765010055	8.23696029241296	8.28709590136751	8.76533143835215	7.78668222011443
10116	NA	7.84345628081281	7.04412557223865	8.11841735817829	7.75258261657144	8.13704411761161	7.33116091716548	7.71900064290376	7.65434086248239	7.44580429342794	7.10965497865096	7.94072998837381	7.98657099236708	7.210899244451	7.52045478610317	7.58788142242512	7.40911578944285
2909	NA	7.50322595183368	7.57773859805759	7.85704489852769	7.54970492598315	8.42244993178746	7.25714791550423	7.84042312941608	7.64823290763016	7.20267657298332	7.18307257316624	7.60986271691658	7.78033554569684	7.80320289443548	7.49857799193832	7.60881389698499	7.76138993414432
204	NA	6.90815267730227	6.75370715019125	7.77411541688749	7.55775042371586	8.09183631511383	7.04480492990698	7.75778856087164	6.98368477609548	7.35340972349651	6.96728356820004	7.36746369279846	7.33681783447732	7.27067584632621	6.9273014179692	7.50842087088759	6.96437694431237
9698	NA	7.62943669985548	7.6264673028474	8.11092721634949	7.8540714588137	8.16310677281005	7.53282555841324	7.70142106279924	7.45881929312868	7.58943892341783	7.43226414699722	7.68238544952605	7.99720793943618	7.84312701531919	7.6331776137125	7.62944699485561	7.51883790084174
182	NA	7.70087921292572	7.77794567048483	8.00984209119188	7.93041644132458	9.12267706455352	7.21084616303085	6.78002683871334	7.34258558116696	7.22891796876195	6.88166282387884	7.45286937608298	8.00776703426715	8.12805702134772	7.95250249656938	7.69616762454288	8.36710482255943
4915	NA	6.44181807390773	4.97017160171614	4.80653851076464	5.14705994139835	8.37005216283465	4.27053564651769	3.54291516123501	5.07848345154527	5.10512561468772	2	6.00952578821083	6.49725389939338	6.05903545161357	3.68280361696517	6.04130929851754	6.35239421472542
7555	NA	7.95870074454287	7.90846669017027	8.32674670239629	8.10527825836386	8.05804468528701	7.83203217915849	7.96720160928587	7.84263689046895	7.77006038011486	7.16868490812066	8.10804290541638	8.45626038527794	7.97475420182323	7.93306053852621	7.89103779953213	8.16976295634883
55187	NA	8.82764996675037	8.85270170993364	9.35096426907901	9.06402478737973	9.12675785765579	8.43897525912603	8.84589375480648	8.91131933735592	8.35663423642929	8.39706456798346	8.34988363304825	9.41270127200659	8.90312754648953	8.81545863272512	8.75910308671569	8.9064026699295
6318	NA	9.34399758050144	9.22911891537078	9.66921266746818	9.91413205087544	9.58392802195963	5.46804216942744	7.77889515447781	8.72945427175616	6.43410765066362	5.42406996778976	10.6754695936494	11.120402156329	9.36399262489677	5.29895884726437	9.66518735183426	8.76721640540882
11224	NA	7.60357187518638	7.65806210798069	7.77727341375561	7.98513558447802	8.29769341626401	8.0667773428983	7.89170399441562	8.03748704439765	7.86932278684399	8.22000477781874	7.68238544952605	8.84576444412065	7.92911077637332	8.07582208475106	8.23415056028661	7.83597422274156
23405	NA	8.2601043697158	7.96639931264462	8.24013753037931	8.27103906179928	8.73333623902026	8.46222000956237	8.34943984224138	8.47719882934527	7.92254706923807	8.14848955246529	8.25795292086992	8.76092233292922	8.30286397398713	8.10217404597363	8.36704679041953	7.94670510513297
23527	NA	7.55040810563528	7.49267795489512	7.89242571617554	7.5170666106894	8.81905584876516	7.79065689339898	7.12146892553733	7.45182268856053	7.68731367613578	7.47965771880646	8.25795292086992	8.68400521335586	7.03246748962588	7.22246838992494	7.92481717706875	7.15123401492278
8826	NA	9.30440593340911	9.53589703420435	9.60223360466397	9.6387672396114	10.3975875184109	9.44237357555107	9.75479767867587	9.90146754529136	9.80236358278125	9.90914841398597	10.1573278275228	10.1847839065675	9.85132658743851	9.5906765623604	9.86835523568851	9.6801959971197
54407	NA	8.80026002348281	7.49267795489512	9.43734582056773	8.37030800419754	8.79361381530993	9.08193326687249	8.1139468399841	8.81645762562615	8.20625577256617	8.47514052340911	7.99868387177048	8.94249941495914	8.45876076870139	8.42105932865449	8.51113720609978	8.04430612776954
7323	NA	7.75894204510812	7.51009602939865	8.19834016383678	7.96107181416485	7.8687941919286	8.12203252828184	7.76626828883775	7.9054409975327	7.76558575733442	8.10381448094206	7.88035027769588	8.0695483856464	7.58511016975221	7.87650808485382	7.85644850765089	7.46501968866163
8878	NA	7.65843960965354	7.25510192085421	8.39822985857075	8.19053802152798	7.72277042021725	7.71526587604854	7.41904060579997	7.31200261889978	7.17594901194945	8.2407858760413	7.07594559184324	7.73020697714203	7.34207355625383	7.52479061644939	7.41643377508639	7.4728320163735
163590	NA	7.38673528182165	7.24473448157455	8.62198749372428	7.81432847917881	7.56930866310232	7.24187851623766	7.79969740629231	7.62975233730204	7.55873313044421	8.31452031953956	7.27668219352952	8.33571886870569	7.52501568895839	7.66887614630777	8.06269106251358	7.34245500682318
57532	NA	8.30893841376499	8.29253979745389	8.47219568830339	8.63652324439875	8.26474258046391	8.15093137867036	8.58815823904884	8.44584978251935	8.65642652869133	8.55475019573936	8.66826986225771	8.68400521335586	7.99261476944216	8.24040586816797	8.38738007673827	8.19359634398799
81688	NA	7.94110519359094	7.43000331758287	8.19125467162645	7.61284658752219	7.72007194185709	7.7207835711803	7.32459336655533	7.6235391631377	7.56904118011025	7.96083595109619	8.05439934350364	7.48020052728304	6.74699537735367	7.54627643429799	7.69616762454288	6.81258255587543
6428	NA	7.76562184534841	7.59416505440872	8.13081515484581	7.90541433426365	7.95394300536601	7.52022372164712	7.61954926107645	7.70229531460155	7.79222765619603	7.8836561066121	7.99868387177048	7.67827372292407	7.54935467954985	7.64118730832598	7.8388378221906	6.99724919441227
6427	NA	7.41250157491565	6.78266134631053	7.606693237356	7.62054847462507	8.544915974543	6.80614223546123	6.45237205730613	6.86229312898987	7.50068347055426	7.2253941854528	7.45286937608298	7.51021674538473	6.61485449964364	6.88745242755498	7.15698490093207	6.21008807331319
10658	NA	7.8275834322397	7.32565999039013	7.90979597546506	7.81432847917881	7.93545060203259	7.61808461865848	7.20493314655828	7.43772685538146	7.51141317227919	7.45615553827524	7.75143637037928	7.43397173993619	7.24109712108353	7.33538156281913	7.29253378489754	7.21783052394185
3895	NA	8.25536612636081	8.93560812105925	9.5524130511677	8.44160685775193	8.8012936463739	8.52032721722247	8.77623133769529	8.84076419513249	8.75903365927501	8.3908800039407	9.64310280912224	9.29693637578306	8.31000417247003	8.7089841622884	8.71473508213247	8.29402382845173
55740	NA	7.12106256260917	7.49267795489512	8.42263674634727	7.12066232474573	8.03651579611666	7.19507602841115	7.26001150088238	7.17426703566085	7.50068347055426	6.38044011585288	8.20969322134661	7.78033554569684	6.72579539205186	7.17911461337643	7.37630455530246	7.08141392808037
3840	NA	7.39537527849711	7.79935559239577	8.67035019657548	8.16443156333173	7.47001562697935	7.39467402138822	7.72336227014775	7.43772685538146	7.64408972488437	7.34538378220073	8.43630565143176	8.45626038527794	7.47507012040328	7.52479061644939	7.72840540127299	7.29917164215848
55183	NA	8.04908255949063	8.30755982104667	8.44067470685095	8.09425759021201	7.93312229566861	7.97279165565393	7.7914124644688	7.64823290763016	7.64895683612218	7.27995839393073	7.88035027769588	7.78033554569684	7.2260771924575	7.70371263027493	7.89103779953213	7.00804224659392
57018	NA	7.58480891271625	7.84124519883061	8.33105108111087	8.083152087318	7.60484971168132	7.73175605364316	7.8079350418481	7.47960779424949	7.75659466021084	7.31956856427656	7.99868387177048	7.62440097314793	7.487719548625	7.40759440693596	7.77853278785752	7.14146422047006
79718	NA	8.34729472234769	8.6864656874311	9.559767476514	8.74971449587207	8.64646983120933	8.43226452706866	8.26220099102823	8.45986685697488	8.42915878402692	7.94403815460252	8.89881643081423	8.38515048659143	8.18353599697748	8.46006970269068	8.49623580727544	7.86000272689554
6498	NA	7.73190919976998	8.27226671055053	8.33319846412518	7.88637423671288	8.50471538161054	7.81665516650775	8.19783492926723	8.45637533533923	8.4376217295967	7.13947183406896	8.34988363304825	7.97585503651779	7.52501568895839	7.36470185379428	7.75368679723516	6.64291839324299
1968	NA	7.64401103524802	7.76349381102298	8.8324519646768	8.40639784016775	7.90963020156778	7.93055892731665	7.67914100283836	8.12365731152846	7.83556584075006	7.95246150052932	7.68238544952605	7.95418134170402	7.35593867490008	7.71514033530417	7.68963271449564	7.68273858153517
8239	NA	8.65671881342147	8.70549100058033	9.56525879633187	9.71808479255909	8.49843002908543	8.69587768142896	8.68525732682526	8.83808360014978	9.0459114383942	8.80781607705363	8.70354775811376	9.18973343568729	8.32417942099829	8.78686251561623	8.69529441778696	8.39615311924403
51132	NA	7.37804323012314	7.15899841897744	8.3438876951042	8.32388785835512	7.47001562697935	7.44220970967915	7.31884030185732	7.29646453381561	7.81838647306179	6.95056111183323	7.36746369279846	7.81682103089779	7.09993253280106	7.46738222748994	7.60881389698499	7.15123401492278
1654	NA	9.03400331363856	9.24740900573754	9.92694784172992	9.99486822320413	9.21469206922789	9.20317606233624	9.2914738890515	9.34617622954623	9.32669729864594	9.06249043786504	9.34101261141393	9.88027478395745	9.05534171507644	9.33326410922376	9.49386017455905	9.25792525079859
2568	NA	6.50705110261628	6.16623421063636	7.84505581115573	9.87119709180258	4.3905519155908	4.27053564651769	5.95542320743891	6.22192695377412	7.67304910024951	6.88166282387884	5.09643002668413	5.37636212990315	7.69827375835069	3.25191314385683	7.21274178948637	6.88463053808198
3861	NA	8.54855341995945	7.82741670116198	12.0233569866926	11.5631244337802	9.15100314640923	4.32950808892935	6.06945055816935	8.12365731152846	11.7881631008647	10.185902320389	9.17499499189712	9.49756039046261	9.69375319414755	6.26579153598943	9.02615382701321	9.49312408085368
351	NA	8.37813408921487	9.33064165838024	8.70724382406906	8.82163856365172	9.71167520784105	9.46720636059309	9.3631027055631	9.35557860626104	9.54345555353937	8.52116820096531	8.77161654054965	8.13843403854122	9.36741902484489	9.14893585342834	8.77770805099235	9.55698972808184
27333	NA	6.04050135709546	6.85260222572524	5.81469057575031	6.69405565034691	8.40070790306744	6.98186084251612	6.5635822918048	6.28627204937423	7.42325444773769	5.15884256434834	6.21906468652049	5.0887544314147	6.21931123440169	6.06608071351673	5.69488457755446	6.21008807331319
5351	NA	5.97284059589323	5.70397311681609	6.26513389224686	5.76272890092445	8.30491473303143	6.72060342712294	6.30883392776562	6.20538205049111	6.65340747926309	5.84184403462676	5.09643002668413	4.92013348823683	6.44364002663858	6.72360736655829	6.30342713706435	6.35239421472542
55209	NA	8.0681208356583	8.39921881590882	7.996354798871	7.58162116509842	8.24610605178663	7.94477431355292	8.35788046107814	7.83189849648749	8.00077859630988	7.45615553827524	7.60986271691658	7.62440097314793	7.9010150948421	7.97485851760106	7.79689044357393	7.87186855085031
9898	NA	7.12106256260917	7.80642220419508	7.95790546935159	7.87997128435504	7.96993167181978	7.30200975551596	7.86826218503217	7.44479198729692	7.51674824590665	7.29328298612746	7.07594559184324	7.17759640088477	7.4364424478508	7.67278866786921	7.30113316799945	7.9297764727796
22985	NA	7.745488938318	8.43157205504641	8.07544966399521	8.16969078478706	8.26474258046391	7.80631200968512	8.19469706662128	7.67251108713141	7.67304910024951	7.37074517786888	7.88035027769588	7.63805892861336	7.81328797951695	7.99374890046997	7.73476740496156	8.00713071983284
4779	NA	7.77227086003277	8.12742378704331	8.10087948299718	8.083152087318	8.63505528827516	7.76418150395227	8.07693279974374	8.06983585161994	7.93455567435443	7.91846895033538	8.15976314600448	7.46495493255767	7.93835571671257	8.03080343583109	7.47080305868712	8.00174087609522
4904	NA	7.62576999420103	9.26547011925329	8.62899650538964	9.2443253676221	8.87228265834519	9.04941274750144	8.66952121747492	8.21739951359581	8.41779707422007	8.65621210137041	8.30465039862776	8.31035306585396	8.46517124933433	8.31990085576802	8.36294551639105	8.897723377789
3482	NA	8.15463638444432	8.50290629695451	8.31592923256913	8.27103906179928	8.42244993178746	8.28733190738162	8.1402819224752	8.3015338993052	7.46248834595355	8.5875682424352	7.81733275415531	8.12879232812442	8.27394446098694	7.97802414165493	7.68306806882068	8.26282144675085
1108	NA	8.39976545721302	8.81465712020239	8.60786648057019	8.46318397837045	8.41579490805801	8.48185027232774	8.56889859204487	8.4101994373583	8.26766768291712	8.52681976580991	8.10804290541638	8.22242695326629	8.37272388693682	8.49805295137908	8.12698239710636	8.4366616374837
12	NA	3.3264553403959	5.50984371517502	6.12343024447799	5.94553485414791	7.68175349161248	5.46804216942744	7.12806350660504	7.86387682587234	3.42757093007746	2.78325692998442	2	2	9.32222823613519	2.87100947327859	2.55446998782519	3.76484524942064
6696	NA	3.17411738219642	4.56611664236889	7.400973483069	8.87412775587002	7.71736840668792	6.04451710657636	6.66683001015923	7.76008023874894	4.43130982480528	4.20321952967747	4.59343296871322	2	6.72579539205186	3.48338572667264	5.43845373287418	4.94775053963072
6184	NA	7.99610382588633	8.6632991005314	8.65841066095509	8.61740518018461	8.4274211304733	8.04934102649326	8.45549411238446	8.17978363394389	8.39769620020631	8.30797075715455	8.15976314600448	7.51021674538473	8.66773400052224	7.82821115809172	8.01644156808668	7.87776506477716
135112	NA	7.22165414055661	7.94093823635647	7.50749705993186	6.73720272271953	7.96310107191332	7.07096238771694	8.2531797979878	7.69638745735255	6.80936034809074	6.47701967770629	6.00952578821083	5.77284605194926	6.92495834965452	5.57463505900382	6.81662436620684	6.19127073784804
6648	NA	8.5716075743852	8.95163264169808	9.33712116175504	8.66286992871935	9.28301989205847	10.2081272482597	10.2472776923521	10.1743754192577	7.01184376224752	9.20325383753216	6.96402833735112	8.09947444039196	8.92654441092115	6.79714084758681	7.82100950737525	7.88363757682136
9180	NA	7.03521308085026	7.63443110820509	7.86002666733929	7.26524098681915	8.63362209939394	8.53292815393107	7.98547444845908	8.49432505155405	6.84372875435571	7.58092218384534	6.00952578821083	6.37208040221947	7.25596228677128	6.07793158578775	6.84041845036824	6.80021682181716
7127	NA	7.40396383993462	7.61845929244487	8.28520155763967	7.96712549036153	8.60025957659462	7.39467402138822	8.33810831275371	7.87960405140024	6.65340747926309	8.49833791252163	6.71020893219883	7.40230852415012	7.85293777293864	6.6540620151271	7.42432739141092	7.30793282483778
1508	NA	9.41476101139175	10.1090078211722	10.9622922885861	10.2041178644306	11.0556572063719	10.1469387946101	10.2942103666141	10.2788826007423	9.70172885425583	10.5079111836971	9.29549593683734	9.45575466648161	10.1145433214592	9.38187546982875	9.69974387347508	9.8276082245045
4478	NA	8.57541436917873	8.61179101420956	10.907502127428	9.52846655882663	10.0406316956033	9.19527051002779	7.72771075083913	8.63686544287769	8.33263463331808	8.28147105749471	8.34988363304825	7.92104778437322	8.64532735857938	7.86287315320102	8.1977706532898	8.65495701918383
51246	NA	6.85276607155545	6.76825688413198	7.83599815614149	6.8594028666518	8.04300826305858	6.82675733170191	5.78228754750115	6.31739945911736	6.79186416137359	6.50018711233558	6.56431663444916	6.08352637885653	6.9797141310424	5.88905519196057	6.37033294094025	6.74966592048126
2316	NA	10.6630496155898	9.98369216052524	12.2037661341782	10.7128546603655	11.647370105795	10.8536832389377	8.92565641735153	9.64961076054911	10.3971523447325	10.1294455133994	8.25795292086992	8.56034717880617	9.76822414172617	9.76390224632721	9.62122345777858	11.167245627594
87	NA	7.61840850637512	7.37402616247465	9.16817737730927	7.43208644664777	9.10313408659603	8.11785645695694	7.17340035231697	7.35763733152129	7.51141317227919	7.65504560885828	6.56431663444916	6.49725389939338	7.14853839868665	6.86026150430672	6.97548733295534	7.59239712680361
7045	NA	6.48293304494048	6.00358853942226	9.28593472469136	6.61914617345984	8.37177245679887	8.19916405451342	6.8455146221261	6.76403819916346	7.15557329285687	5.91262387734277	5.09643002668413	4.38488765001258	6.51951839413278	6.11291107660474	6.90953300245737	6.81258255587543
51474	NA	7.36929849234615	7.19174940884428	8.8385115607179	7.41447278878846	8.02344254639546	7.7748300334078	7.33603112518349	7.69638745735255	7.67781964719517	7.25293423362061	6.40199390802357	6.49725389939338	6.74699537735367	7.63718801963728	7.47840550030177	7.09159749718588
3609	NA	7.67627474088541	8.33225083465715	8.35872080052859	8.24137506177816	8.20809483156168	8.19123642636554	7.67464340178037	7.57928118818606	7.44019978917868	7.93556533899659	7.45286937608298	7.25053869941044	7.94754179152586	7.85600705693292	7.79079714297211	8.05994980263281
4323	NA	7.76228581122993	8.27226671055053	8.70226808692322	7.84094507171965	8.74400185347432	8.24965827165691	7.68809435845099	7.33500040490311	7.51674824590665	7.76433734249831	7.45286937608298	7.04033820239227	7.59683441755341	7.6883335038263	8.00068961819513	7.88363757682136
81552	NA	5.78835039078824	5.2444312103613	5.57443973988483	5.6468282627454	8.43895440934789	5.1783447639217	5.05941348725326	5.07848345154527	5.7734169333392	4.5962391677124	3.81461836378632	2.95490474494851	4.29780068730376	4.19914866079663	5.00529845956586	4.12357536495387
6566	NA	5.73489049159719	6.4268607159879	8.02054187065844	5.52079681403997	7.96081699960632	5.56938370684532	5.13992670135763	5.31276854609783	6.68218226790685	6.61075209589051	4.59343296871322	2.95490474494851	5.62755089503002	4.70626116314109	5.72075496365362	4.12357536495387
2130	NA	7.39106174803971	7.71174085975099	8.03380595833285	8.09977844754716	8.37177245679887	7.91138453435103	7.45095168358296	7.12233470381223	8.14900077969306	7.81140416819521	7.36746369279846	7.48020052728304	7.76214242049334	7.39817232667802	7.45547692377668	7.99633082061021
4841	NA	7.72507109420018	8.22558303709125	8.96437764873154	8.80145209535506	8.80511828548131	8.27987547224927	8.12717447076013	7.82649917664028	8.47373144599727	8.22696512342243	7.94072998837381	7.71739787183025	8.18353599697748	7.80700704899189	7.89103779953213	8.24011349279219
3911	NA	7.16214460119385	6.78266134631053	7.47285582771319	7.44948765305441	8.35099229238052	6.70954546699121	6.38789301656444	6.06571321083797	7.4289250384907	7.4201684266925	6.84269338996699	5.8215391002704	6.63773567908258	6.45942301325737	6.79243126074232	7.27256426896258
5371	NA	6.72835165823252	6.72415993535829	7.58883074694832	7.68072667490254	7.99023154767649	6.97264038537711	5.67828968866789	6.15457750988871	5.7734169333392	6.52298838628561	3.81461836378632	5.72245196298555	6.09254676172612	5.65594603232369	5.72075496365362	6.41860767044414
2564	NA	7.20700529795567	7.56945469673302	9.03599757586821	8.35653811366175	7.90488552747051	7.7748300334078	7.68362462619153	7.35013108576639	7.2354044106367	7.83892441735344	5.7642960706864	7.28567192199528	7.64280123487797	7.24366631603344	6.84041845036824	7.52636491164128
9168	NA	8.13413441420244	8.65940157568188	9.49314830549101	9.30054288253721	9.13893143337045	9.18333035802223	8.2830336280341	8.6119746649808	8.45717765493186	9.79435149645332	7.17980239158274	8.2314646603681	8.88411648383337	8.40938202703755	8.71473508213247	8.82329043546179
2512	NA	9.07491584415246	8.31253194547565	10.0377506500453	9.4549848856016	9.41318028300737	9.71678276062418	8.40479969872621	8.77220816650583	9.36417522110887	10.3156281170396	6.40199390802357	8.0695483856464	8.36588817147527	8.10507254903954	8.74656513189664	8.57010339133488
10155	NA	6.85902619422959	7.11414079575347	7.87189249472943	6.83312773697626	7.94009597231669	6.75327768267615	6.05568035872764	6.42134249441203	7.11393766518025	7.81140416819521	5.7642960706864	6.30517038656767	7.13251771004665	6.76084255219419	6.65159095532788	6.95325094850146
1650	NA	7.12626225041838	6.76825688413198	7.74537799190564	7.14222484945444	8.03868319978853	6.79572315887301	6.59248143870214	6.68270516353692	6.96577614845696	7.30648563903693	6.21906468652049	6.33901325780937	7.06659433548698	6.95326876969254	6.98619242719136	7.08141392808037
3675	NA	6.37349520071375	5.97878100497056	8.27630065869921	6.19287797239904	7.86391306864403	5.79538108867145	5.97017932140694	6.02857601664013	6.59407671541484	8.45156403480536	3.81461836378632	5.72245196298555	6.46937879615632	5.43418107037352	5.43845373287418	6.17220471721406
3914	NA	6.44181807390773	6.498422598796	8.4565212823423	8.28079305127474	9.40983515953153	4.93422585661806	7.02583248334574	6.33271488325055	6.84372875435571	8.14848955246529	2	5.8215391002704	6.54394952142147	5.70262006086741	5.69488457755446	6.15288335015835
3691	NA	7.38239580202391	7.77073783669265	9.27592244937251	8.48021629424042	10.9628355373954	6.24162744590275	7.29559584505873	6.88324771706651	7.6293890899333	8.95760130449278	4.59343296871322	5.95847155792271	7.79304681350429	6.73113168231308	7.01783920130156	7.66920282057026
3918	NA	6.06236769710735	7.92154314124318	9.68863081630696	8.24636161229219	10.4660227135467	5.79538108867145	7.66560591603255	6.53163105185085	7.35340972349651	8.9617797151199	4.59343296871322	5.44012064722489	6.94344215128802	6.45033446145817	5.86693179273393	6.24700206029847
375790	NA	6.1363908956274	6.51577186898669	7.96068609289826	7.36030359232349	8.28131207004494	6.19481667880028	6.46284385598063	5.78311415714984	6.5109715575299	8.23389204970146	3.81461836378632	4.92013348823683	7.04963181870976	6.58929754623788	5.97836161478508	6.69727923623526
81539	NA	7.92030208852592	8.25687272453095	8.11092721634949	7.75957522580981	8.1063748576172	7.13021296096359	7.71462578937537	7.77697383512202	7.73386867040331	8.3468294131348	6.71020893219883	7.79260018379717	7.82330305445185	7.59244820895017	7.68306806882068	7.29035692942249
3909	NA	7.37804323012314	8.20967997484159	7.69283159612654	7.8540714588137	9.02110637378562	6.61789118261264	7.90712289689861	7.7991952466906	8.16267839414167	8.66135955418153	6.00952578821083	7.38621244947132	7.91044124711521	7.45834383528832	7.49349124317076	7.55608628698245
103	NA	9.00465816714201	8.93882729602306	9.8374992308243	9.62159930672904	9.56600734725252	8.73730020224324	8.68301979255273	8.80002271288748	8.88195152415485	8.63019569229888	7.88035027769588	8.13843403854122	8.5580595962105	8.16185228055317	8.62168312858259	8.42462806124652
57169	NA	7.53875643838704	7.43912526783388	8.25380515105687	7.99701860790031	7.83676763749439	7.39467402138822	7.01875245779669	7.26487712443375	7.48987337090726	7.33253391383584	6.40199390802357	6.88863489428728	6.9797141310424	6.94034351697595	7.21274178948637	7.59955090105219
54625	NA	8.58110579324156	9.17007807094571	10.4746214733358	10.424711906125	8.91302142438017	8.82444798397255	8.56647295693628	8.6460898727495	8.87157860799675	7.82063603703995	5.4686696687924	7.52499386680815	8.26662308709735	7.5590159908296	8.67558820336643	8.20770964770549
115362	NA	5.76186805046239	6.66318565899074	8.40232645507848	8.46746094582644	6.41479211071312	6.09637635692066	4.9445575198457	5.21697867163426	4.28890448675753	4.97262123965384	2	3.52451672111891	4.8614237870905	3.74358800962711	5.74616960282271	6.13329970414938
57674	NA	9.96678483372971	10.3224609969936	11.0382973700003	10.8648741880971	9.63352677361214	9.97636904393491	9.30608698518832	9.77543466245233	9.62599631430655	9.63602798792245	8.59501565969802	9.05876760828594	9.37764966741498	8.70325719076956	9.60568758605156	9.5824871204733
23049	NA	8.87320634319866	8.95799294267642	9.27592244937251	9.33839755850267	9.09169754028904	8.64454778215288	8.78251513484382	8.66738690932807	8.82287844674136	8.58215014909213	8.34988363304825	8.81603318372105	8.73824165770758	8.57741990727443	8.77462383765424	8.67202368596437
567	NA	7.9904122458182	7.98520450782422	8.70724382406906	8.83162685656081	8.43731243224322	7.6760395829295	7.41365278842841	7.72568774775656	7.67781964719517	7.0945122313812	6.56431663444916	7.46495493255767	7.13251771004665	6.76084255219419	7.55949046578262	6.74966592048126
6772	NA	8.40832800032652	8.42240206919849	10.5167981891483	10.3594722526674	9.20796680155453	8.23044599410867	7.34171617857926	8.4702910065956	8.5433475873824	6.89919831391225	6.21906468652049	8.49430209096642	7.52501568895839	6.88745242755498	8.37928111883201	7.4960183351765
55205	NA	7.33377964924626	7.68131226732852	7.61023934858116	8.7912519437057	8.10430687147034	7.33116091716548	7.28972573847852	7.5001009937607	7.06379362376664	6.24984678494036	5.7642960706864	6.58448544439943	6.96169213111351	7.26455727986168	7.17581097934821	7.1896647337053
3428	NA	7.90222894263399	8.76836235772116	9.63219282445882	10.2606610985664	9.7028185764864	8.83720472926434	8.36905834716031	8.36993894317399	7.91852188514369	6.98381441140129	6.21906468652049	7.38621244947132	7.82330305445185	7.48083452281011	8.65225216447251	7.74857554679107
80830	NA	8.01023530873169	7.55274281624352	8.67035019657548	8.48444313859125	7.93545060203259	7.8968346260544	7.91477098876468	8.17554290117512	7.50605829634477	7.31956856427656	6.21906468652049	7.21452849408885	6.99751377674908	7.11729258037168	7.72840540127299	6.57195384268875
3008	NA	7.45857680012656	7.77794567048483	8.50875377409756	8.8933290900029	9.2683183852077	7.72628024385062	7.79556088259781	7.69045530783059	8.44043171524486	7.87482003588886	6.71020893219883	7.15876965565609	8.43935662784046	7.4122824716269	8.1977706532898	7.14146422047006
2537	NA	6.1363908956274	5.8479104478439	7.62082568272976	8.18535438615387	7.87850717267829	5.77430941102741	5.99924634111909	5.1143734930658	7.60455017310462	5.47172907987738	4.59343296871322	5.0887544314147	6.21931123440169	5.10410794562851	5.27346164178533	4.80651763288867
3006	NA	7.02411359227546	7.00780109685775	8.26509675014015	8.27103906179928	8.51720452869022	6.42856659238993	6.49381077557351	7.08664463185644	7.56904118011025	7.57001525412809	5.7642960706864	6.86559962781499	7.06659433548698	6.9273014179692	7.62260203104351	6.61495004255654
4076	NA	8.29284336834781	8.5873832684583	8.98910219037352	8.95554832719472	8.99790134598932	8.49156614051075	8.52709767381296	8.54780149070483	8.60975852665394	8.71184850305771	7.99868387177048	8.78567630186382	8.33821674423728	8.44184320447377	8.7243580508591	8.49536845303079
6165	NA	7.82118506960992	7.04412557223865	8.65498113730405	7.94275686625505	9.05790262147077	7.49468493313211	7.33603112518349	7.34258558116696	7.63920613824367	7.37074517786888	5.09643002668413	7.28567192199528	7.68734857861957	7.52479061644939	7.85060213223187	7.3166411236934
4179	NA	7.83077200362809	7.77794567048483	8.67543704665527	8.4372524363702	8.66061217006466	7.42878715185709	8.01423796939348	8.28194239566679	7.97775131890556	7.97744041393684	6.21906468652049	7.70447402010967	7.87236138020828	7.62107907011917	8.15571582725354	7.3594111798348
2114	NA	7.16719856688874	7.14791409258239	9.34139474422528	8.02049499506879	8.41579490805801	7.11353106572525	6.99730149167189	7.43062695392727	7.07829921521709	6.71344346022257	5.7642960706864	7.15876965565609	7.03246748962588	7.21175147089922	7.28388283646878	7.19911456031238
3459	NA	6.86525927038232	7.15899841897744	7.69283159612654	6.8594028666518	8.04084735218927	7.08814087617973	6.82130372078635	7.22439474484314	6.78303585035861	6.98381441140129	6.40199390802357	6.91130813343408	6.82881093220819	6.52148850547406	7.05898316010984	6.61495004255654
5738	NA	6.95566125273444	7.49267795489512	9.00130735938606	7.22538982310008	9.03311404731864	7.36679058257048	6.79667957409704	6.70641479195508	7.20928180511257	7.75473686924911	5.09643002668413	7.13969397483348	7.24109712108353	6.88070259025689	6.89824140345723	6.7624706693515
79572	NA	7.49118530594932	7.91501973112011	9.53852163166131	8.0378549350143	9.22043173669569	7.79589416356364	7.28383164971484	7.42349193901942	7.96609836788121	7.76433734249831	5.7642960706864	6.91130813343408	7.29966030001737	6.67761826353319	7.62944699485561	6.80021682181716
10376	NA	7.67627474088541	7.87524742711331	9.06600482563548	8.86443039663837	9.17386201028576	7.86728705168641	6.99730149167189	7.00295958232693	8.86531886970213	8.71184850305771	4.59343296871322	7.06076429954432	8.01899775377889	7.16806950269715	8.0320233874634	7.64174424703778
5591	NA	9.01169943904043	9.61248273168046	9.65039098087901	9.57677441208485	9.73658896776325	9.12834195951783	8.71841046290172	8.77781414146134	9.64195254132481	9.34115070525086	7.53350048561293	9.11844685316284	9.05108663870928	8.92284927369559	8.84688390086622	8.28517751014196
4173	NA	6.15686105058401	7.65022803725539	8.02586214859928	7.68072667490254	8.36660540872626	6.06201146948234	6.02773927408125	5.8905075567782	7.68731367613578	6.88166282387884	5.09643002668413	6.52692100135246	6.66025962087001	6.59755389470606	7.21274178948637	6.5125566455983
4172	NA	6.11562610760541	7.91501973112011	7.86300228612597	7.73849489170081	8.19843345496701	6.53262034548712	6.17512185844168	5.69104454275133	7.11393766518025	6.6934816419553	5.7642960706864	6.61242864503295	6.56797380314593	6.27611585541306	6.73011169687957	6.15288335015835
1894	NA	4.9838624919024	7.09117787207121	8.24242447794505	7.01943233519523	8.20230577304407	5.75292539768361	6.39884164081306	5.64270829887812	6.69164772468668	6.58930660164125	4.59343296871322	5.44012064722489	6.09254676172612	5.73291775580981	6.51040803589388	5.43740611316824
3148	NA	5.5767599205614	7.96639931264462	8.13328198040654	8.13246714673811	7.83177675619092	6.04451710657636	6.17512185844168	5.95130450818984	7.20928180511257	6.04454731516282	4.59343296871322	5.37636212990315	6.9797141310424	6.30665277862756	6.58272583655317	6.15288335015835
142	NA	7.37804323012314	8.27226671055053	8.47996948894201	8.35653811366175	8.30491473303143	6.91604475470337	7.15414446273418	6.99335436856703	7.59953065602874	6.95056111183323	6.21906468652049	6.61242864503295	7.39675201204823	6.63011474818024	7.27517970056819	7.27256426896258
10625	NA	7.22165414055661	7.88862705961117	8.22171025658721	8.25628330255443	8.19260541976404	7.35264413200693	7.87611851949473	7.61729911526595	8.05678835207523	7.67554258327515	6.84269338996699	7.71739787183025	7.94754179152586	7.60887820862574	7.81501743823492	7.29917164215848
1660	NA	7.87468748379197	8.32734632221612	8.69727512945852	8.47597702957606	8.57658727794377	7.99117209968076	7.9374749656546	7.69045530783059	8.32960641562216	7.96083595109619	6.40199390802357	7.94322115667	8.28122886796431	8.08465966201777	8.28272066378411	7.79916400606587
3925	NA	5.48259504396719	8.35652637441495	8.03380595833285	7.8540714588137	8.19649339132768	5.79538108867145	5.74844778006509	5.59269628370561	6.5109715575299	5.68892932863426	2	6.49725389939338	6.70427922717166	5.74783129333495	6.953835854333	5.98822365893204
1063	NA	6.53859386216169	8.43613528300931	8.92220450702651	8.81829370612265	8.94918889698103	5.33045279405995	6.74613337437916	6.36286643703269	7.64895683612218	7.12464043485692	4.59343296871322	6.97726519241641	7.42333325540985	6.70079605786512	8.09766504840466	6.24700206029847
29028	NA	5.99574857758676	8.04019262959134	7.7028309355517	7.80759688956336	8.15313831594648	5.14589943591634	6.08309056582899	6.43559853039976	6.89379334826181	6.30351080855196	3.81461836378632	6.27051451660617	7.08335973054073	6.76084255219419	7.18513268809471	6.24700206029847
7112	NA	7.24574311222664	8.15536686840439	8.41251734150643	8.22631115514036	7.89295512201608	6.7746565134886	6.78002683871334	6.97394993609226	7.59449361373464	7.27995839393073	5.09643002668413	7.04033820239227	6.80878789765652	6.92073588716181	7.87959993248366	6.52763677398664
5885	NA	7.69038577861377	8.19359965479191	8.50685258615218	8.41970212105621	8.60025957659462	7.64735309715601	7.69699249213037	7.80469752875523	8.18965064807793	7.62374356604636	6.96402833735112	7.99720793943618	7.70911682577191	7.77460483953081	8.02165422929679	7.4960183351765
3694	NA	4.83937202290404	6.33210813202681	9.293674293149	8.51781933872582	7.85901537479555	3.93298243783813	5.97017932140694	5.40259237925653	6.31667173982256	5.47172907987738	5.09643002668413	5.67023366966263	5.2656720423043	5.23688732190881	5.55807985992589	4.75619091314175
8743	NA	7.29736421963464	7.9018837479849	10.1109168834229	10.159876612862	9.35957183838931	7.34551854660715	8.4502409719778	7.81563953493953	7.64408972488437	7.10965497865096	8.34988363304825	7.96505888938159	7.68734857861957	6.80429218739593	7.75993852514613	7.26358496799304
151636	NA	7.02967401088585	7.79935559239577	9.06342013471769	9.0268337855886	7.87365885639899	7.27225739544856	7.58641180007228	7.36510472484126	7.33540711026413	7.2253941854528	7.17980239158274	6.66674197679467	6.84855986870909	6.34638851849877	7.13790990467229	6.67035483960633
83666	NA	6.97884145613405	7.71924877597494	8.64637149032539	8.87090253989823	7.60192117123416	7.32392816208911	7.18609629404325	7.77697383512202	7.76558575733442	6.79063828989525	6.84269338996699	7.48020052728304	6.94344215128802	5.88905519196057	7.3096815968602	6.74966592048126
4599	NA	7.49521003052162	7.74154090197109	8.38793718439449	9.06402478737973	8.18283940175134	6.12994168386939	5.98478603430672	7.37253366585762	7.6538075827472	6.42953792189011	7.17980239158274	7.04033820239227	6.61485449964364	5.47059716070384	7.01783920130156	6.26511079930464
10964	NA	6.24554392185258	6.48086215115028	7.97450938445474	9.06119773281438	7.63667730932903	6.28696696780387	5.46565992049839	5.59269628370561	7.38292369049912	3.6613096056931	5.7642960706864	4.50900110616953	4.40838136842358	4.01416054853693	5.5864983178611	4.20086939904797
200081	NA	7.20208910925754	7.1699982326262	7.75502087678446	7.95499262913165	8.18870694204401	7.30200975551596	7.02583248334574	6.81944816611488	7.12795014254838	7.13947183406896	6.84269338996699	6.79420122902037	7.210899244451	6.80429218739593	7.30113316799945	7.11175149107402
2633	NA	6.01829849075748	6.81104586013376	9.59150944948085	8.68139869715239	8.02781347237953	6.62967149589799	5.26486980792101	6.17171191465171	6.43410765066362	5.03740283327254	6.00952578821083	5.616054127692	5.00912086058986	4.79509205386006	6.85216993071885	5.80232015122263
7453	NA	6.49905646542534	7.11414079575347	9.41521721863678	9.08366055827372	8.8795559537683	7.30200975551596	6.63939633354518	6.89361197136635	6.26688324039113	6.16541158190568	6.56431663444916	6.37208040221947	6.30757171962624	5.73291775580981	6.51040803589388	6.57195384268875
84166	NA	6.94980753650825	6.83888267711845	8.150432656589	8.19570309864523	7.97446750420017	6.35950332266805	5.00312819227968	5.59269628370561	5.62323006926698	5.27084895390807	5.7642960706864	5.30965505565862	5.79974540352294	4.6753923680483	6.33726785359443	6.38588077311524
1001	NA	6.74872345257166	7.61040658351524	9.70779107126359	8.24636161229219	9.91294288268473	4.14482576353957	5.64188830925144	6.67070261127464	5.98835946333145	7.12464043485692	6.71020893219883	4.82780595338173	6.72579539205186	3.48338572667264	5.88991692658476	5.69953800198112
23225	NA	6.82105139984152	7.65022803725539	8.60963918439871	7.00773324465646	8.66763168943238	6.07929623191208	5.76546687945045	5.80524191217966	6.0485322507971	6.45347413000711	5.7642960706864	5.30965505565862	6.12529730005873	5.00827328037088	6.28620437701525	5.82691095634466
1890	NA	6.1363908956274	6.54985677553259	8.52575265521756	7.96712549036153	8.35968709770277	5.77430941102741	4.81976049758493	5.64270829887812	5.7734169333392	6.86391157043147	5.09643002668413	5.67023366966263	5.67256432500735	4.24191333768692	6.06169596720822	5.19447739266581
8243	NA	7.61471362836884	8.98315739925087	8.99589558338267	9.27636918248686	8.44550369346766	7.67034773643637	8.04592592193008	7.82649917664028	8.61722826240468	7.64468687368697	7.94072998837381	7.87565170800758	8.00146281412729	7.94281426761466	7.83291949642609	7.89531137133828
27032	NA	6.961491313533	8.3898401874555	8.1455532327274	7.70266171788587	7.86635569459586	6.76400669846673	7.01163751560018	6.62166820471757	6.96577614845696	6.91652322273982	6.71020893219883	6.79420122902037	6.59160456785071	7.26455727986168	7.10881602332707	6.55733222657481
7468	NA	7.06259385191612	8.24651804847378	8.1649726848469	8.0088045536652	8.37692106498392	6.60601388481644	6.8455146221261	6.69460868347883	7.31717701046039	7.33253391383584	7.07594559184324	6.63984088847291	6.51951839413278	7.09413840332129	6.9318544804084	6.80021682181716
205564	NA	6.67257715141877	7.18091481252253	7.77727341375561	7.20504369305682	7.98124462561741	6.34528488141412	6.27357861394895	6.64639372101773	6.86061072879322	6.40519787089577	6.00952578821083	6.19860065256881	6.12529730005873	6.394566928799	6.6106675682417	6.22866312755561
7913	NA	7.4294269471624	8.36133284771529	9.16576955185782	8.41970212105621	8.95264133269481	7.44220970967915	7.77048953527924	7.74298647640021	7.83556584075006	7.23922992359234	7.07594559184324	7.67827372292407	6.96169213111351	7.17911461337643	8.11239819207525	6.78774418067778
11073	NA	6.59968291743172	7.85494240525736	8.30721647502072	7.98513558447802	7.47001562697935	6.89667517765029	6.74613337437916	6.63408393176068	7.13490567234488	6.07572583729789	6.40199390802357	6.52692100135246	6.49466640388991	6.58929754623788	7.08908894967977	6.21008807331319
3192	NA	9.18988013004612	9.80999380797209	9.74697632409704	9.77785282253413	9.63209206472756	9.31136237148532	9.36170443372867	9.38709595410097	9.64925785122682	9.13828486252829	9.07077871251698	9.11844685316284	8.87451617555835	9.29569956859653	9.59348739433683	9.0120462171293
259266	NA	6.08390756004989	7.54431371576772	8.18175288996758	8.62890639312674	8.08765539305025	5.07873413091655	6.2003731029668	6.15457750988871	6.81802951051003	6.79063828989525	5.4686696687924	6.9556128318045	6.46937879615632	6.07793158578775	7.31817967176669	5.19447739266581
7153	NA	7.01853165981854	8.23084533896	8.94203881753886	8.65913544675829	8.36315040022585	5.21007643662294	6.46284385598063	6.84102969219945	7.99696615026708	8.19182264995337	5.7642960706864	7.59669093410883	6.92495834965452	6.86026150430672	8.20695199515985	5.72592813833711
10051	NA	7.00165509830778	8.83207458183587	9.4243108908496	9.03261825340413	8.17694790028245	6.49447422222693	7.6054405888987	7.6235391631377	7.96999315240442	7.87482003588886	7.07594559184324	8.16697847510242	7.97475420182323	7.29025263382905	8.24755994221912	6.87286964266676
4288	NA	7.6620243182806	9.51878953159191	9.6683624423018	9.79326788685257	9.77998882327802	5.81614942339822	7.76203465500737	7.99960639393115	8.29586963428278	9.11596169070692	7.36746369279846	8.18569909188796	8.45876076870139	7.75259187259481	8.81421330255389	7.79916400606587
6241	NA	5.67937311960342	7.35487382718163	8.23784695180768	7.62054847462507	7.72277042021725	4.44067939667421	5.44468104724191	5.34333544692139	5.73731039015696	7.34538378220073	3.81461836378632	6.0430340305058	5.71621568472596	5.59126800747711	6.88686073042985	5.43740611316824
292	NA	6.65828997683267	7.68131226732852	8.33748366504329	8.31442186591443	7.38057050553672	6.00887880417167	6.162328540604	6.34786942762407	7.14182782893508	7.5142083528407	5.7642960706864	7.38621244947132	6.90623465683848	7.05270229700611	6.94288703139188	6.83700052523868
127933	NA	7.577234864276	7.36448177642813	8.89047468799123	8.05500846419498	8.21001936708793	7.10511722119307	7.50261668147233	7.43062695392727	7.84407941527159	7.99385594286766	7.07594559184324	7.43397173993619	7.35593867490008	7.40759440693596	8.0320233874634	6.61495004255654
7170	NA	7.51912540469029	8.4854006719889	8.70226808692322	8.60192619901956	8.43072577190809	8.16718876737712	7.78307966990647	7.97052855864992	8.42632673405587	8.65104621696165	7.68238544952605	8.0695483856464	7.91044124711521	7.696043559636	8.39543382265057	7.7804005963491
4430	NA	6.81462393714622	7.63443110820509	8.47996948894201	7.65095132378698	7.52361455673566	7.13021296096359	6.71142444933413	7.14853453151341	7.27372230686316	8.26803641202929	5.4686696687924	7.08090523082016	6.46937879615632	7.18460561966854	7.27517970056819	6.48191510151833
4170	NA	8.76068459261608	8.80763082788814	9.7526029452053	9.19617341563046	8.84529572949872	8.63581239553299	8.36068306233152	8.88818223783091	8.39769620020631	8.99477835843464	8.05439934350364	9.22183223213763	8.30286397398713	8.08759353152952	8.63194494490705	8.18886106071123
3267	NA	7.08946463003369	7.65022803725539	8.76724054162537	7.46668147205831	7.90488552747051	6.89667517765029	6.75468168211872	7.0407534327045	6.95008748237339	7.37074517786888	6.71020893219883	7.74290335571356	7.08335973054073	6.63814141830493	7.10881602332707	6.52763677398664
80218	NA	7.5348515433699	7.87524742711331	8.53883690807116	8.55044082041063	7.91435932271855	7.18712584255295	7.45620224148647	7.46578213012241	7.60455017310462	7.84798239836269	7.68238544952605	8.27582296804766	7.38327544859318	7.58416250535381	7.8388378221906	6.8962963330468
3190	NA	8.64408659776333	8.75746463660285	9.06342013471769	8.99755835485894	8.88317889701345	8.54852611212005	8.84188776913968	9.03818855823492	8.70864210282204	8.89342795771161	8.47764977217813	9.0739204535112	8.55204968348161	8.69942654064452	8.81421330255389	8.35447424730669
10207	NA	7.49118530594932	7.81345437095227	8.90209370687925	8.30966547630393	8.4107834162589	6.49447422222693	8.29480430601998	7.91055332215052	7.84407941527159	8.43362533010133	7.75143637037928	8.85163787229116	8.21430597259491	8.00620645850774	8.10750384276244	8.24923960965026
1525	NA	5.88967080832997	7.04412557223865	8.54440832172175	7.34178558796467	8.25917685635324	4.93422585661806	6.61143086103982	7.24882022715159	7.2354044106367	7.19731816900286	5.4686696687924	8.24937197852942	6.80878789765652	7.33538156281913	7.61572443595668	6.81258255587543
5349	NA	5.6507921697843	6.31238727888353	7.80847891008075	7.82769815648709	8.02344254639546	5.14589943591634	6.50398711329065	6.34786942762407	6.43410765066362	7.39566843207946	5.09643002668413	6.74456048118419	6.68243730865014	7.12873179092657	6.94288703139188	7.20850289199562
3673	NA	6.92017729425045	8.30755982104667	8.84002249127144	7.93041644132458	8.66201880890871	6.35950332266805	7.19240261187945	7.10460002975425	6.39986957423487	7.96916207067866	6.21906468652049	7.55410164350733	6.46937879615632	7.5590159908296	7.50842087088759	6.97541779320092
64324	NA	8.32711553309537	8.52449378676799	8.54626068856617	8.66659476875658	8.73734509025513	7.96815972054809	8.4891810608304	8.42456546160806	8.13171936873035	8.40322273308298	7.88035027769588	8.67740643992398	8.16002003840679	8.22982185795733	8.4074307648463	8.45649719987055
3038	NA	4.91342539904496	5.36420266345367	6.63600035247664	5.45339650211396	8.30130859287229	4.07760927148331	4.27132220531879	4.55922593497089	4.56091286802773	6.75255712509973	3.81461836378632	6.00137227616936	6.09254676172612	4.7364832829191	4.67564285073522	4.59373344649381
2821	NA	6.73517426887289	7.03211874828853	8.0232044620998	7.63582998509628	8.87106686948699	6.45529202528714	6.52412694525067	6.33271488325055	6.75622207449744	8.41546076124818	6.00952578821083	7.17759640088477	7.13251771004665	6.98508418252045	7.16642864818167	6.93073819093928
8407	NA	6.97884145613405	7.71924877597494	9.70198658024205	8.91853968870386	8.97205059667998	7.20298264357941	7.21735578369042	6.88324771706651	7.54313163082603	8.19182264995337	6.84269338996699	7.51021674538473	7.77251761585692	7.32049489016502	7.40849673161245	7.41723591663996
9927	NA	7.00165509830778	6.73900918442302	8.11092721634949	7.82102880513507	8.0813612037563	6.61789118261264	6.50398711329065	6.64639372101773	6.5109715575299	7.2665095889779	6.00952578821083	6.97726519241641	7.27067584632621	6.84647141783307	6.81662436620684	7.1896647337053
7203	NA	6.97884145613405	7.18091481252253	8.27853103703362	7.59731835431389	8.07503943380322	6.89667517765029	6.80493440993392	6.75269617319605	7.19604096032484	7.92704246921369	6.40199390802357	7.17759640088477	7.52501568895839	6.82553594330871	7.63625963557453	7.23630679313822
5230	NA	7.84345628081281	8.23084533896	9.66239679486124	9.03837962105692	9.14195884449281	7.52653839950295	7.68809435845099	8.02339810060226	8.35067166048248	8.9237310723067	7.88035027769588	9.27087316205936	8.64532735857938	8.39287336947004	8.47738997338857	8.23092927876921
6223	NA	8.13155106035969	7.61040658351524	9.42933827254381	8.27592429980108	8.97205059667998	7.60023420956739	7.00448731065092	7.54023423386691	7.75659466021084	8.2407858760413	7.36746369279846	8.36886074641443	8.31710920658663	7.74889016705824	8.15571582725354	7.70280704338888
2023	NA	8.98332577758568	9.57366294868118	11.3528132924617	10.1532545879046	11.1238517644317	8.60630642745248	8.34094955003365	8.97858425698045	8.94860360292079	9.96225136571531	9.01570437939134	9.87451702214923	9.7314691321254	9.06508826131454	9.65683615419641	9.29365008856088
3021	NA	8.56587848153985	8.16089112036484	9.01608591243534	8.67031001653008	9.72989783295551	8.28360850704652	7.79969740629231	8.70906041217747	8.73634636066013	9.01502568502488	8.20969322134661	8.80396697377784	8.59944225010751	8.55215455508784	8.88456432708781	8.47217160283433
1072	NA	7.50322595183368	7.88862705961117	8.40232645507848	7.99701860790031	8.30130859287229	7.92100358568095	7.16701023680354	7.660423066996	7.90230789541084	8.72173767264269	7.36746369279846	7.49528669831802	8.21430597259491	7.54627643429799	7.80295811699068	8.14552921697603
7415	NA	8.3605923965141	8.866291085559	8.63944658656944	8.46318397837045	8.95493837512038	7.73721115833133	7.89557419665366	7.99480060530957	8.26132500445796	9.19262682483802	8.05439934350364	8.24044610338577	8.55204968348161	8.41172506097223	8.33808997378011	8.70556302460446
2475	NA	7.23615573555267	7.24473448157455	8.03644420445753	7.59731835431389	7.93079022567167	7.03597931390772	7.08125559220176	7.0407534327045	7.31717701046039	7.57001525412809	6.96402833735112	7.21452849408885	7.89152694954895	6.83254824485822	6.44982481595646	7.3594111798348
10075	NA	9.581145258796	9.96328721429562	10.4687733710918	10.3606224360005	10.0610338588405	9.75089167004359	10.0285745067814	9.62338482111948	9.56935933801496	9.85626212856417	9.87739399604684	9.42850610695834	9.76042651474839	9.47668395327227	9.30369594757946	9.87554422030311
8242	NA	7.36929849234615	7.39292757061886	8.24470780599836	8.35653811366175	7.69830046125745	7.16300899160975	7.14116292011602	7.15716313079503	7.24829045430928	7.72554607191889	7.27668219352952	6.97726519241641	7.77251761585692	7.46287010949622	7.05898316010984	7.66238701669023
7422	NA	5.48259504396719	7.35487382718163	8.39412159646283	7.78035196950862	9.03637159632272	5.27151975464088	7.08125559220176	5.78311415714984	6.0485322507971	6.86391157043147	8.15976314600448	7.06076429954432	6.90623465683848	6.14706249473778	6.82857046162248	6.69727923623526
10397	NA	7.69738987505968	10.1691779812717	10.2923842077617	10.3856972111055	11.8556394099837	7.79065689339898	8.03192824274017	8.58344943102373	8.31130240197027	8.18469025115093	10.4551444084366	9.64011853944897	9.08893794165112	8.34218275662051	9.19715394338114	8.9546227802635
11100	NA	7.57343287646829	8.06985959710697	8.07801291181178	8.05500846419498	8.68434048525923	7.86728705168641	7.65651145962335	7.660423066996	7.63920613824367	7.78334872862373	8.20969322134661	7.89852829386318	8.19900301645505	7.75259187259481	7.90238569854782	7.86000272689554
4627	NA	10.0423078312268	10.9588091192108	10.9650644780067	10.4584081230343	11.5292145102805	10.5060967394918	9.90730455091783	10.1626391847429	10.2583405200643	10.3156281170396	10.6394896669035	9.83947937938226	10.3123904383524	9.95835294169504	9.85527630151265	10.5252511115629
8632	NA	2.91041301358658	4.35099974052495	6.73676994981436	3.0340733851763	8.59142792041232	4.27053564651769	2.84593387207769	2.88839485632893	3.82166998743692	3.95756062801859	5.4686696687924	3.26764213879506	4.8614237870905	2.97606972855856	2.76803056325494	3.42162070261534
1173	NA	7.27412879365534	7.86174254873066	8.45257592660096	7.91170559916636	9.28210542390921	7.51388128288501	7.26001150088238	6.87280846735576	7.22891796876195	7.78334872862373	7.53350048561293	7.13969397483348	7.65406768878549	7.17911461337643	7.35168007359373	7.51883790084174
5708	NA	7.08413036364089	8.32734632221612	8.78774180411823	8.39296972668376	9.40059587494712	7.1791316031359	7.19868148342847	7.19954859572384	7.59449361373464	7.85698386336343	7.27668219352952	7.74290335571356	7.98371212468924	7.1344175617199	7.64978915881346	7.90111303599392
2782	NA	7.5885810777273	7.94093823635647	8.25153618720318	8.24137506177816	8.46497502581938	7.70416677084746	7.74925869678219	7.87438066941222	7.71542655458276	7.90984417677347	7.88035027769588	7.55410164350733	7.94754179152586	7.58831130546294	7.68306806882068	8.08565144199196
5062	NA	7.32023134961645	7.8204524268326	8.1455532327274	7.74555594966237	8.64362465099817	7.53908543718912	7.26001150088238	7.53362241237351	7.32935596962856	7.63425322324499	7.53350048561293	7.30292281338236	7.14853839868665	7.04668449303936	6.90953300245737	6.74966592048126
6434	NA	7.54265079267762	8.16089112036484	8.35238242044678	8.27592429980108	9.04394406101685	7.81149285726463	7.82832566861228	7.77136458762406	7.69674563539933	7.37074517786888	7.75143637037928	7.58263373828076	7.24109712108353	7.64118730832598	7.58788142242512	7.17057733591016
55689	NA	6.77544594868112	7.39292757061886	8.02586214859928	7.81432847917881	9.23751498857044	6.81648660516942	6.86143240671192	6.59651153200931	6.9421787042955	6.30351080855196	6.71020893219883	7.26821225576008	6.70427922717166	6.37548819559431	6.6913854606438	6.33535487943543
27074	NA	4.88916085132705	6.35156304307802	6.12343024447799	6.47365112506146	8.11256108958239	5.27151975464088	4.31821250611208	5.31276854609783	5.36382127710659	4.31195774032708	4.59343296871322	5.37636212990315	5.00912086058986	2.87100947327859	4.67564285073522	4.47428374579519
6613	NA	6.59968291743172	7.32565999039013	7.17060101940864	7.16346984063298	8.14108453045743	6.44199119289328	6.99007970211084	6.77529175269213	6.89379334826181	6.45347413000711	6.96402833735112	7.04033820239227	6.94344215128802	6.81848939152451	7.03855784787498	6.82484319995963
165918	NA	6.59218675750222	7.83434751851999	7.71934401393304	7.3785869142203	8.85639692100564	6.21058963318939	6.58291256689542	6.49125438087846	6.65340747926309	5.47172907987738	6.71020893219883	6.69315062454332	6.82881093220819	6.45033446145817	6.28620437701525	6.57195384268875
3872	NA	5.91392685233303	10.0191010123207	11.8289614902112	10.0212914766201	12.3509929099369	6.7746565134886	5.97017932140694	5.66707884432906	9.70873838165002	12.3711417507935	9.74820345465781	4.82780595338173	7.11631711688872	7.44467918008506	7.27517970056819	5.98822365893204
83481	NA	5.5767599205614	7.14791409258239	8.09582925213486	7.45811017656816	9.03311404731864	4.59285746521296	5.44468104724191	4.61039121265263	6.12038201815575	7.15415231162729	6.56431663444916	3.52451672111891	5.58108764700872	5.14973912013911	6.78018084851684	5.30363306224457
55920	NA	6.95566125273444	7.89527063043667	8.1649726848469	7.82102880513507	8.22341970715584	6.99102274451492	6.87717647941457	6.47754040928386	7.09266041068243	7.46795448570804	7.68238544952605	6.61242864503295	7.08335973054073	7.0706065493651	7.11857931990255	6.74966592048126
3556	NA	5.5767599205614	5.95353942376842	7.30358262714442	6.15094689463118	8.4274211304733	4.93422585661806	5.46565992049839	5.71461862539958	6.26688324039113	6.91652322273982	6.21906468652049	6.30517038656767	5.48341568668062	5.41562242043886	6.04130929851754	5.46899728529778
3009	NA	6.56946170777114	7.15899841897744	8.40027961088254	7.94275686625505	9.27384902132072	4.49320931010942	5.98478603430672	6.53163105185085	7.02687844043578	7.33253391383584	6.40199390802357	6.81839543570889	6.96169213111351	5.95480009602362	7.3096815968602	5.3720695360227
128239	NA	4.4324029367603	6.05195943806123	8.32026595860009	6.83312773697626	8.23858350540706	3.2685654141046	4.91435565869152	4.55922593497089	5.82593695497855	6.012680072949	5.4686696687924	4.24908320118807	5.37864793366515	4.36309002101452	5.9125415948887	4.34404396479663
2317	NA	8.22418230969701	9.82050329071716	10.9146898516516	8.98865861635016	10.0652925313472	7.95417401303918	8.79085118131179	8.60252878266867	8.9971238232787	9.51044335715584	8.92893818428481	8.75466690222983	9.47932392783062	8.74473640564721	8.85274533286761	9.33495540491862
3710	NA	7.4294269471624	8.59148000998919	8.9532514697843	8.06068128156066	8.8795559537683	6.98186084251612	7.71900064290376	7.08664463185644	7.4289250384907	8.6037014948649	7.36746369279846	6.52692100135246	7.50025903102628	7.40289105861261	7.3096815968602	7.93544145016027
476	NA	8.44832016404892	8.45873739993426	9.28371577177835	8.67771193201677	9.85938397376479	7.91620207678101	8.56404323668427	8.26607535455091	8.87157860799675	8.55475019573936	8.34988363304825	8.04924715479333	8.99015901323755	8.50245652947346	8.5148386302537	8.37962577806054
9144	NA	5.54604950257454	5.95353942376842	6.51257993822234	6.23362468991597	8.67042996192528	5.73121964993849	6.13639645083183	5.31276854609783	6.24132946588139	7.00015798291114	6.40199390802357	5.616054127692	6.54394952142147	5.82017058549734	5.52909034259858	6.22866312755561
7037	NA	6.74872345257166	8.15536686840439	8.32890049705379	8.0029236162552	10.4313862600782	6.74246827928116	7.92994660333167	7.1134946175773	7.35936101720369	8.2407858760413	6.71020893219883	7.1007688490351	7.03246748962588	7.6331776137125	7.23983243700431	6.69727923623526
1956	NA	7.56579870962286	6.945150873424	7.87484376503441	8.06633188019384	12.33675113115	6.73157727456719	7.24188468776631	7.55336766013074	6.9181888613285	7.49126677797299	8.10804290541638	7.89852829386318	7.79304681350429	7.80344253250442	7.6565066362931	7.98544946404287
908	NA	6.98457877668882	7.47504701432943	7.50749705993186	7.53347806408129	11.1230859529824	7.24953341707937	6.97552675801761	7.43062695392727	7.6293890899333	7.83892441735344	7.07594559184324	7.90983197791765	7.36967180931934	7.17911461337643	7.45547692377668	7.34245500682318
2631	NA	5.29216848393602	5.36420266345367	5.6173637215148	5.58518833832237	9.41651766820849	5.77430941102741	5.94051460457024	5.86965891388456	5.68139754092562	5.51786400086605	4.59343296871322	5.30965505565862	5.75858498922487	5.70262006086741	5.84357452094445	5.33825705985829
55915	NA	4.52979144169965	4.91892860082357	4.23803619342495	4.96544940379234	8.30130859287229	5.46804216942744	5.08675352614496	4.33422451326283	5.13318500321032	5.03740283327254	5.7642960706864	4.24908320118807	4.8614237870905	4.95785788108723	5.16457598870156	4.4106330365253
116496	NA	7.22650421984951	8.09316161053374	6.91364359119266	8.02630488288265	8.22912482546177	6.54511482807153	7.31884030185732	6.95428094919008	6.27949237460096	7.44425929799918	6.56431663444916	6.71908453694032	6.46937879615632	6.89417083186339	6.6380783980303	6.91934868786703
154664	NA	4.7343227695344	8.8286078711912	4.16275887917769	7.22538982310008	9.21660783004762	4.00710740939605	8.01423796939348	5.78311415714984	4.60164966149424	6.45347413000711	5.09643002668413	4.7291633264642	6.21931123440169	4.5448553105757	7.0690883887324	5.19447739266581
5327	NA	5.85250450897593	8.46321564009231	6.46637003096412	8.04931325267413	9.12267706455352	5.89635622796503	6.1494207603033	6.43559853039976	5.755476614278	8.06549849569508	5.4686696687924	4.50900110616953	6.72579539205186	4.93197374271034	7.6565066362931	5.7518441986927
5744	NA	3.70566220373061	5.43886022993703	2.31015581005393	6.98404654783049	8.37349070189833	3.68458836592367	2.3994130037828	2.88839485632893	3.75099574582486	4.20321952967747	2	2.55505615608015	4.69686329986712	2.87100947327859	3.52331904991649	3.76484524942064
22883	NA	8.0922351586723	8.30755982104667	7.62784032736236	8.92788123087653	9.29576195372345	7.83203217915849	7.37536393094525	7.31970935323413	7.37119045769408	7.27995839393073	7.99868387177048	6.9556128318045	8.07035897755318	7.36953115475254	7.68963271449564	8.20302053694656
4851	NA	7.0680081950576	7.79935559239577	7.24548066339844	8.09425759021201	8.13096220207072	6.85713795470225	5.81535172876212	5.80524191217966	6.48942511223952	7.5142083528407	6.00952578821083	6.46696390156238	7.75169207072214	6.35615377305346	6.6106675682417	7.33390159698253
23020	NA	8.29284336834781	8.65549349291224	8.44861975185347	8.63652324439875	8.56760905753218	8.24200403502197	8.33240899633267	8.14983334772148	8.13865679359442	8.17031879036946	7.68238544952605	7.82878065379279	8.57000483169247	7.92324041760604	7.8622712868154	8.72204476217333
8289	NA	7.64763172969606	8.05806591567872	7.92695957997925	7.94275686625505	8.37863319266716	7.93055892731665	8.01779342002688	7.44479198729692	7.04914070312803	7.70575215997483	7.53350048561293	7.25053869941044	7.95666974570445	7.43549697254753	7.30113316799945	7.85403301551201
57680	NA	7.76562184534841	8.09316161053374	7.95511947613183	8.07756711271931	8.22722562501441	7.90170091805976	7.82832566861228	7.660423066996	7.6825744713914	7.72554607191889	7.53350048561293	7.80476143605072	7.81328797951695	7.67669060754603	7.54508268520825	7.73564631794957
10057	NA	6.7886238459563	7.28576458384435	7.25003407058641	7.17397615704006	9.38449640374581	6.06201146948234	6.33186775627187	5.45951112795742	5.7734169333392	5.80510783759655	5.4686696687924	6.27051451660617	6.86804211026237	6.55579138125143	6.10162489164369	6.30066031566773
1857	NA	6.44181807390773	6.98306651643419	7.37619415101299	6.88520800662977	8.52650094564622	6.45529202528714	6.68483353329119	6.43559853039976	6.14814906615353	6.56753750626867	5.4686696687924	5.72245196298555	6.82881093220819	6.43198376756331	6.14047841502788	7.11175149107402
1778	NA	9.88632288002912	10.0743001484998	9.94741856445855	9.9328116526207	10.6030454491273	9.73734472213834	9.65215944075424	9.66784028147938	9.57448474622448	9.72966449423591	9.27218750644774	9.60924885673358	9.88279322112757	9.69246888369808	9.68174610599916	9.97103031123175
23352	NA	9.14062619149654	9.01095246242678	9.41825481601884	9.35234084651925	9.64779593230159	9.05815681392215	8.92754780655877	8.83539801522301	8.73405788422113	8.88904651041961	8.66826986225771	8.73573620602071	9.21220027077	8.83653978772942	8.80517322180886	9.1741552268231
23013	NA	8.43371487062601	8.5873832684583	8.69393686529038	8.55446712629046	8.84405697429906	8.31313006374594	8.39389636792957	8.28194239566679	7.62445540097707	8.18469025115093	7.99868387177048	8.44853017337164	8.21430597259491	8.10507254903954	8.23863421696049	8.15040863967581
23198	NA	7.5885810777273	7.81345437095227	8.32890049705379	7.89909551438091	8.16707494930155	7.44220970967915	7.65194264207483	7.47271152392039	6.75622207449744	7.55902523831018	7.60986271691658	7.79260018379717	7.46230880129067	7.31549833349046	7.72840540127299	7.24545694569102
2634	NA	7.23133804867062	7.44818990352621	9.26359010314145	8.12707020653692	7.85656027867623	7.89195186420136	7.65651145962335	7.58568749030312	6.58394662547338	7.31956856427656	6.84269338996699	7.33681783447732	7.13251771004665	6.48635010569543	7.61572443595668	7.3594111798348
493	NA	8.98904532779221	8.60775162487215	9.01608591243534	8.84483791173741	8.95837709579924	8.70981775349004	8.23496639864482	8.33614180938807	8.04206374324779	7.90984417677347	8.15976314600448	8.27582296804766	8.04490691674015	8.45553462018895	8.41932876689561	8.76084926279354
6840	NA	8.16982389904574	8.54576301275777	8.50494888950917	8.1591530996669	8.31389084385819	7.60620891983147	7.19240261187945	7.20787828060791	7.64895683612218	7.59174727432709	8.05439934350364	7.66499295619102	7.41010385183862	7.18460561966854	7.70914930682444	8.11590095391674
4069	NA	7.39537527849711	8.74648397015613	8.70724382406906	9.13564853588294	7.17524067813159	9.00713896221509	5.97017932140694	6.76403819916346	7.8010000685435	7.4201684266925	2	6.52692100135246	6.39074252664708	6.41339664725572	6.28620437701525	6.7367465035905
23347	NA	8.29515368325822	8.6437053211778	8.20539102715078	8.69605225962362	7.86391306864403	8.34205962092907	8.01779342002688	8.27403068860007	8.43198528549622	7.87482003588886	6.71020893219883	8.00776703426715	7.57328986215991	7.56744695731817	8.22061537226235	7.64174424703778
3936	NA	8.00177304029264	8.67106270357965	7.2131979495164	8.11075718251926	7.71736840668792	8.76426889875301	6.80493440993392	7.93082336384609	7.81405947583159	7.60249174458004	5.7642960706864	6.4360242889926	7.56137190767868	5.76259224151266	7.72840540127299	7.24545694569102
22990	NA	8.13155106035969	7.84124519883061	8.02054187065844	7.63582998509628	7.6622057262642	8.2610640179932	7.492430638326	7.87438066941222	7.34143297638531	7.21142447390859	7.27668219352952	6.99859738770315	7.44943359413984	7.45380331575985	7.62260203104351	7.55608628698245
19	NA	8.22175540212095	7.18091481252253	8.2124075984062	7.33243668190822	8.34749964453102	8.42889741894727	6.74613337437916	7.58568749030312	7.10688005663189	7.37074517786888	6.00952578821083	6.93363054880741	7.13251771004665	7.30040398783742	6.80457852581134	6.97541779320092
4154	NA	9.02149983950686	8.89640709506915	8.76406048238849	8.99459787127529	8.98671876005718	9.45069875446466	8.35788046107814	8.78339841720233	8.81423845997213	7.62374356604636	7.99868387177048	8.40924533452626	8.61105106804815	8.45098523678125	8.91289404847679	8.78615094654989
54739	NA	7.94405272866653	7.56112295472318	8.10339798438659	8.58627933773231	7.466799867593	7.88705252063832	7.01875245779669	7.44479198729692	8.15927112805843	5.42406996778976	5.4686696687924	6.37208040221947	6.44364002663858	6.1913754266633	7.01783920130156	6.60075987905262
8473	NA	9.31582913371996	8.88643811420903	8.95045646597312	9.0122703267468	8.55252006615824	8.89691434364853	8.65361157289415	8.69431482304715	8.61474264529017	7.33253391383584	7.17980239158274	8.30179771236498	8.52161874631518	8.56694639570077	8.62511185061977	8.47606373843983
27316	NA	7.93519199557771	7.88862705961117	8.08057161356129	8.38846577020873	7.87365885639899	8.53918758852333	8.04940422360205	7.8951616772001	7.86095731078724	6.96728356820004	6.71020893219883	7.59669093410883	7.64280123487797	7.78186848287964	7.79079714297211	7.65553885962298
6773	NA	8.0572726033365	7.35487382718163	8.22402657866727	8.22631115514036	8.22722562501441	8.28733190738162	7.5671286677897	7.85329594567432	7.61950478201325	6.07572583729789	6.00952578821083	7.1007688490351	7.53723651002129	7.39817232667802	7.61572443595668	7.12172388259539
23358	NA	7.99610382588633	7.54431371576772	8.31592923256913	8.07756711271931	7.80656003416061	7.82179906961096	7.77469846661009	7.4018726968872	7.63430596428108	7.12464043485692	6.84269338996699	7.33681783447732	7.54935467954985	7.48973353520351	7.73476740496156	7.4960183351765
4026	NA	9.32829106040799	8.74648397015613	9.59419797101191	8.95250027702427	9.62777935755639	9.12626454664531	8.92565641735153	8.96390518439178	8.88813966277018	8.3468294131348	7.60986271691658	7.80476143605072	8.2294483094356	8.1534764767553	8.35057127254118	8.91503005930802
57584	NA	7.745488938318	7.92803718729664	8.21473889254648	7.87997128435504	8.04516594209246	8.03612408693712	7.91857988405963	7.83189849648749	7.84407941527159	7.23922992359234	6.21906468652049	6.69315062454332	7.09993253280106	7.57582894019297	7.53052956559242	7.38447753074426
23499	NA	10.5202574156015	10.3969139790367	10.6193430465003	10.3091263143911	10.9063904809806	10.7862092697539	10.2875984532844	10.452788483409	10.2130483119016	9.66450619463381	9.29549593683734	9.78833928403397	10.1861406906807	10.2018569849444	10.1817903514897	10.3261745664443
8519	NA	7.53875643838704	6.97053836174742	7.65556273620881	7.95499262913165	8.02562966470845	7.91620207678101	7.67464340178037	6.92426534729066	7.45694840557355	5.03740283327254	4.59343296871322	5.23971342888719	7.04963181870976	6.43198376756331	6.25112949579169	7.23630679313822
23166	NA	7.49118530594932	6.12160451351585	8.10591209690842	6.91055967551283	7.11899329498686	8.44898318936136	5.56620860115356	6.44971507221583	6.6436869168661	5.64802677757239	3.81461836378632	4.24908320118807	6.90623465683848	5.88905519196057	6.21518057838666	6.93073819093928
10410	NA	7.56579870962286	6.54985677553259	7.94953129743646	8.22631115514036	8.0686898404141	8.87728444490752	7.40824477453273	7.58568749030312	8.14211303611327	7.15415231162729	3.81461836378632	5.37636212990315	7.67634003344367	7.28002934454892	6.56854937702605	8.26732045978347
5660	NA	9.60648172935046	9.52522864123011	9.98067560566075	10.3007615774206	9.97932831045876	9.98556577718266	9.29733690140575	9.59825832575317	9.44195049467473	9.19617786722683	7.99868387177048	8.71655379923882	9.75258651321789	9.38307001281367	9.36239553462019	9.73319536611369
84146	NA	7.56196642370133	7.64235119387277	7.79607759036169	7.56575130271908	8.03651579611666	7.64154671120617	7.67464340178037	7.86387682587234	7.52206366314538	6.82774006629105	6.56431663444916	7.1007688490351	7.4364424478508	7.23310628601913	7.73476740496156	7.08141392808037
23224	NA	9.96678483372971	10.9022147115273	11.2817667949165	10.7110522123018	11.1363028151319	9.5423581136292	10.8384686464622	10.1912776595001	10.2599320930674	9.65163120021212	7.94072998837381	9.90590407329145	9.941442390329	9.88098419717764	10.2014464090557	9.8014792340704
80012	NA	8.13413441420244	8.15536686840439	8.56282582594386	8.57046091480868	9.08751621545407	7.92100358568095	8.6259229464197	8.32469783509493	8.24855537450165	7.2665095889779	6.21906468652049	7.43397173993619	7.91044124711521	7.82117769261862	7.70267306713282	7.56342193501149
23468	NA	8.42319124422482	8.81815747544787	8.62374294157327	8.79806005151899	8.57658727794377	8.22657264484609	8.58336737785939	8.1280530988821	8.61722826240468	8.06549849569508	7.17980239158274	7.92104778437322	7.91044124711521	8.34708790074982	8.42720660245864	7.99090040122021
11198	NA	7.28811490697439	8.42699434783569	7.83296625655862	7.72426824439988	8.0729260062476	7.415238539427	7.67013173559391	7.39459368490292	7.86095731078724	7.44425929799918	5.7642960706864	7.26821225576008	7.28524086094084	7.75996691113743	7.5808358902124	7.48060226735199
6670	NA	8.16982389904574	7.72671782251402	7.98547343941469	7.94275686625505	7.91907299255426	7.8623030810623	7.98183834889474	7.80469752875523	7.93056390195548	7.27995839393073	6.84269338996699	7.70447402010967	7.52501568895839	7.73772771935836	8.15096648748149	7.37617037768299
2005	NA	8.06541641540495	8.24651804847378	8.32026595860009	8.31442186591443	8.15912765161804	8.18725621631291	7.96351910364136	7.80469752875523	7.91448543917607	7.04810633198392	6.56431663444916	7.69143334754265	7.14853839868665	7.65707451244375	8.20695199515985	7.56342193501149
50809	NA	8.10809032046456	8.21500049738691	8.68891494088137	8.18015205868123	8.61776233265398	8.04934102649326	7.7058360808916	7.80469752875523	8.10717225630586	7.2665095889779	6.84269338996699	8.05943347913288	7.32807389183652	7.90339734130335	8.57988998778652	7.51127141311668
10236	NA	8.0922351586723	8.27736175247189	8.69059085876619	8.30010539329088	8.54186308008917	8.1303485803845	8.47373091981206	8.16274539334211	8.39769620020631	7.75473686924911	7.60986271691658	8.2670597461344	7.81328797951695	8.08171981401913	8.42720660245864	7.92408916322155
23369	NA	8.27422643836807	7.9726949860607	8.49155220927061	8.24137506177816	8.04300826305858	7.8522831872446	7.94122446601694	8.00439622703476	7.8010000685435	7.64468687368697	6.84269338996699	8.20417989580205	7.91044124711521	8.02162864299984	8.22965292569983	7.88948628159135
10735	NA	7.98755801337778	8.23084533896	8.71220245927094	8.50539357341931	7.82425791128035	8.00027524607975	8.03192824274017	8.06525876546802	8.15927112805843	7.30648563903693	6.40199390802357	8.00776703426715	7.78281873005534	7.87311141389386	8.16044958352628	7.76138993414432
55023	NA	8.40191086203732	8.21500049738691	8.18888508664403	8.6553912728267	8.20616772530156	8.08400543917222	7.99992789129943	7.96562475910168	7.93853643244339	7.49126677797299	7.27668219352952	8.15752627604336	7.80320289443548	8.17845940339561	8.29137856297283	7.67598657552269
79832	NA	7.90827851601793	8.12176963230972	7.9800018273559	8.44594817591889	8.0644411993446	7.70972699703363	7.85241999209263	7.93584668532827	7.55355135428918	7.25293423362061	7.27668219352952	7.89852829386318	7.44943359413984	7.78548663637597	7.97941586066634	7.37617037768299
54464	NA	8.2601043697158	8.10467298242264	9.05563816132575	8.90598945696836	7.96310107191332	8.01831101248705	7.99271926978346	8.41740033110353	7.66826272622868	6.95056111183323	7.36746369279846	8.36886074641443	7.52501568895839	7.67669060754603	8.02165422929679	7.40911578944285
8087	NA	7.34274167710114	7.67360377208772	8.12586881367241	7.81432847917881	8.22151297650119	7.5577037347118	7.79556088259781	7.60473746141308	7.38292369049912	5.76741170851679	6.40199390802357	6.93363054880741	7.08335973054073	7.45380331575985	7.3096815968602	7.29917164215848
23269	NA	8.13671315044426	8.44973900018451	8.59897014046921	8.43288483243644	8.52186022516952	7.88705252063832	8.2531797979878	7.81563953493953	7.61950478201325	6.50018711233558	7.60986271691658	7.58263373828076	7.88197599041492	7.93631911401895	8.15096648748149	7.51127141311668
1294	NA	7.43362744547486	8.91614075064828	9.00535291074246	8.30010539329088	8.78072254414521	8.08828050859206	7.00448731065092	7.24072426119435	7.94250623683771	5.47172907987738	6.00952578821083	7.01961874819406	6.84855986870909	7.90339734130335	8.06773955528559	7.59239712680361
7175	NA	8.36279680784952	9.21059396763295	9.28593472469136	9.04983378875611	8.88197225987774	8.72362441733483	9.09846581145452	8.96636209190129	9.03479830475439	7.83892441735344	8.55694479921261	8.67077734548341	8.46517124933433	8.65857840547821	8.80517322180886	8.55913698505475
220441	NA	6.25506931707562	7.1699982326262	8.33962150185033	6.6495782789401	7.2852112193706	5.56938370684532	6.99730149167189	6.91411975040461	7.35340972349651	5.98009299497301	5.09643002668413	5.77284605194926	6.15732084322681	7.30545300408367	6.44982481595646	6.49731722188125
285527	NA	7.94992979399228	7.99760649206178	8.10087948299718	7.99108933074346	8.10223591677765	7.86728705168641	7.72771075083913	7.70817907772117	8.06409468074786	7.66533049690117	7.60986271691658	7.86407592980725	7.84312701531919	7.97168593211966	7.68306806882068	7.54130213528329
1974	NA	8.43790292098798	8.40388536566548	9.16215026198519	8.51368929685024	9.8139190874847	8.37742439925505	8.24713417739762	8.38470944427277	8.75000150722503	7.7156830624728	7.17980239158274	8.43294436929343	8.02768594403183	8.52427503100934	8.40344285855491	8.1109032089567
667	NA	10.638240731173	9.89033928299261	12.3797689816627	9.63496975977659	13.1405093599802	10.6093573039009	10.0804983330826	10.2141995668502	10.5144687630958	8.98249214726077	8.51784200493987	9.98552030631033	9.56239243708314	10.5141080774189	10.5658609707021	10.2645006942735
64710	NA	8.65492096896529	8.40388536566548	9.3927439056724	8.70694557632991	9.16694322662691	8.59132401812325	8.64444094958312	8.67941696358911	9.00093585322971	7.90984417677347	8.34988363304825	8.63035008463904	8.05344092613998	9.04258643529314	9.09700401655248	8.4366616374837
9972	NA	7.4544484220748	7.23429200061703	8.12586881367241	7.83433681829949	8.24985266681222	7.50111213871577	7.14766829256009	7.22439474484314	7.06379362376664	7.37074517786888	6.71020893219883	7.71739787183025	6.84855986870909	6.96607925123137	7.72201521807726	6.93073819093928
3106	NA	4.1351011560566	2.86422008918453	10.297892073994	4.64131245425677	9.35523063859379	7.39467402138822	3.54291516123501	4.06752956217742	4.01502710361092	3.05763575297844	2	7.19618062407884	3.56488445302299	4.61159973281348	5.40693040343649	4.27423205276817
