# Supplementary material for: Sequencing-based transcriptome analysis reveals diversification of immune response- and angiogenesis-related expression patterns of early-stage cervical carcinoma as compared with high-grade CIN
Source: Front Immunol. 2023 Sep 4;14:1215607. doi: 10.3389/fimmu.2023.1215607 (PMC10507244; doi:10.3389/fimmu.2023.1215607)
Supplement: Supplementary file 2 [file DataSheet_2.zip › Supplementary files_rev/Table S3.xlsx]

## Sheet: KmeansEnrichment
Cluster	adj.P-val	nGenes	Pathways	Gene_IDs (NCBI)
I	5.30618696146033e-20	47	Epidermis development	301 388533 5308 1832 11005 7051 65061 84518 5017 3664 5493 64084 26154 65217 57822 6706 84648 6707 6703 55214 353145 6701 388697 6704 6705 10874 55799 5768 1301 4257 5317 64065 5266 2069 1830 1828 2171 144501 5650 131 196374 286887 11187 43849 2709 643414 3853
I	1.4211085152839e-18	35	Keratinocyte differentiation	301 1832 7051 84518 3664 5493 26154 6706 84648 6707 6703 55214 353145 6701 388697 6704 6705 10874 5768 1301 5317 64065 5266 2069 11005 1830 1828 144501 131 196374 286887 11187 43849 643414 3853
I	1.4211085152839e-18	42	Skin development	1832 301 388697 7051 65061 84518 5017 3664 5493 64084 26154 57822 6706 84648 6707 6703 55214 23120 242 353145 6701 6704 6705 10874 5768 1301 1364 5317 64065 5266 2069 11005 1830 1828 144501 131 196374 286887 11187 43849 643414 3853
I	2.70151801702588e-18	29	Keratinization	84518 5493 26154 6706 84648 6707 6703 55214 353145 6701 388697 6704 6705 7051 5317 1832 64065 5266 11005 1830 1828 144501 131 196374 286887 11187 43849 643414 3853
I	4.49603569547208e-18	38	Epidermal cell differentiation	301 5308 1832 11005 7051 84518 5017 3664 5493 26154 65217 6706 84648 6707 6703 55214 353145 6701 388697 6704 6705 10874 5768 1301 5317 64065 5266 2069 1830 1828 144501 131 196374 286887 11187 43849 643414 3853
I	1.07796544009948e-17	25	Cornification	55214 5317 1832 64065 5493 5266 11005 1830 1828 6706 84648 6707 6703 144501 131 196374 286887 11187 43849 6701 6704 643414 3853 6705 7051
I	1.54341287456926e-13	97	Tissue development	4257 10529 1893 301 1908 388533 441478 5308 1832 11045 11005 5292 7051 3315 3670 8538 84649 4511 65061 84518 5818 3848 5017 27179 3664 5493 1515 64084 6665 57111 51195 11343 50506 1944 6279 26154 65217 57822 6706 247 6523 1562 129446 84648 6707 6703 55214 8909 2706 5314 84525 6664 114771 57419 57016 1301 353145 2709 6701 388697 6704 6705 114088 148 10874 1824 6317 55799 79784 5768 2261 65009 4070…
I	5.61876288644538e-12	50	Epithelial cell differentiation	301 5308 1832 11045 11005 7051 84518 5017 27179 3664 5493 1893 57111 6279 26154 65217 6706 84648 6707 6703 55214 6664 114771 353145 6701 388697 6704 6705 148 10874 5768 1301 4511 5314 10170 51458 5317 64065 5266 2069 1830 1828 144501 131 196374 286887 11187 43849 643414 3853
I	9.36826252090527e-10	65	Epithelium development	301 441478 5308 1832 11045 11005 7051 4511 65061 84518 5017 27179 3664 5493 1515 64084 1893 57111 51195 11343 1944 6279 26154 65217 57822 6706 84648 6707 6703 55214 5314 6664 114771 57016 1301 353145 6701 388697 6704 6705 148 10874 1824 5768 65009 4070 3853 10170 51458 1952 5317 6702 64065 5266 2069 1830 1828 6700 144501 131 196374 286887 11187 43849 643414
I	3.9403277139644e-05	115	Animal organ development	247 4257 10529 1832 65009 57211 1893 301 1908 11343 23284 91156 8581 388697 5653 3670 5292 1824 114771 1301 7051 5081 3315 8538 84649 3851 114088 4511 65061 51200 84518 5818 64065 4188 27134 5017 27179 3664 5493 1515 10804 2069 64084 3860 6665 51806 6538 148 23175 375616 22891 50506 1952 26154 1030 65217 124976 57822 6706 6523 1562 129446 84648 6707 6703 55214 8909 2706 89777 131 5314 84525 6664 …
I	9.20394140178003e-05	131	Cellular developmental process	1515 3670 4257 10529 57211 55686 22865 64084 1893 6665 11202 11005 301 1908 11343 8856 57451 8909 57611 8581 5768 6664 139065 4070 57016 5653 9721 5308 1832 11045 6820 2069 22891 6523 84525 1824 114771 1301 3868 7051 53904 8538 89795 3851 114088 4511 51200 84518 5818 4188 27134 5017 27179 3664 5493 5268 1999 360 57111 56163 56154 6272 375616 51195 5292 54852 5083 1952 6279 26154 65217 266977 6706…
I	0.000102870321751267	129	Cell differentiation	1515 3670 4257 10529 57211 55686 22865 64084 1893 6665 11202 11005 301 1908 11343 8856 57451 8909 57611 8581 5768 6664 139065 4070 57016 5653 9721 5308 1832 11045 6820 2069 22891 84525 1824 114771 1301 7051 53904 8538 89795 3851 114088 4511 51200 84518 5818 4188 27134 5017 27179 3664 5493 5268 1999 360 57111 56163 56154 6272 375616 51195 5292 54852 5083 1952 6279 26154 65217 266977 6706 247 6523 …
I	0.000199210197198419	75	Programmed cell death	10105 26355 7039 301 22822 1944 149428 92196 8909 1149 1825 100462981 51200 3852 6272 5292 6279 81788 114771 10874 3868 3670 9568 2261 4511 1048 64065 5017 1515 10804 1893 7053 153769 247 6523 55214 7644 131 5314 1301 1630 5055 30001 3963 50649 1562 389643 4118 5081 5317 1832 911 3848 5493 5266 11005 2012 1830 1828 9700 6706 84648 6707 6703 144501 196374 286887 11187 43849 6701 6704 643414 3853 6…
I	0.00023631362692639	7	Establishment of skin barrier	388697 26154 57822 55214 23120 242 1364
II	8.12918290279425e-11	132	Immune system process	9751 920 118788 80381 28959 6364 64135 931 5228 7852 3553 124975 684 3575 91543 2633 51191 84166 12 58191 28896 9447 8354 51512 915 3627 51237 2357 6363 8970 2359 100423062 7805 340061 23406 3434 154 3075 3683 3595 3071 55080 8893 8365 4605 8349 10572 85236 6170 2491 9746 5788 8361 8368 8294 8343 8366 6556 10039 10721 27074 1956 3383 1947 646 1063 348 4744 5764 10312 4015 1441 1026 2537 10875 571…
II	8.12918290279425e-11	162	Response to stress	2621 701 10039 5424 8476 9055 3875 101 10535 29128 6364 64135 931 5228 4502 3553 124975 3306 684 3575 1907 91543 2633 313 83990 51191 84166 113130 667 25894 9447 8354 5984 3627 929 2357 6363 4605 7351 2359 55144 219972 100423062 3787 83481 56649 7805 340061 5687 28930 1951 51330 10721 4710 1612 2167 348 1026 26871 23406 388 3434 10964 7498 63967 58191 3148 9674 977 8970 8349 85236 6170 2491 3039 …
II	8.12918290279425e-11	100	Immune response	9751 80381 6364 64135 931 7852 124975 684 3575 91543 84166 12 28896 9447 8354 3627 2357 6363 2359 100423062 7805 340061 3553 23406 3075 8893 58191 8349 85236 6170 2491 5788 8343 920 6556 10039 27074 3383 646 10312 3595 2537 10875 5714 445 4747 51191 3148 64167 51512 915 1464 929 89857 713 4605 8970 219972 3107 3106 3123 3117 629 3429 51667 3683 3071 409 27299 5329 2621 5744 5996 3216 962 5687 348…
II	9.84543125381554e-10	53	Cytokine-mediated signaling pathway	920 9055 3587 6364 931 1441 3553 84166 1535 8354 3627 6363 4605 3539 7805 7852 23406 9447 8970 54756 3595 1464 7114 3429 5788 51330 3512 3383 3216 3038 5687 348 4790 8567 3691 1026 4502 2537 684 3575 91543 2633 4314 3434 154 5702 2357 8356 8351 4288 8357 8358 8352
II	9.84543125381554e-10	69	Response to cytokine	920 9055 3587 6364 931 1441 3553 84166 1535 9447 8354 3627 6363 4605 3539 7805 7852 23406 58191 8970 9746 6556 3512 3383 4790 10312 4015 3595 10376 445 1116 4747 54756 154 255743 929 51667 4502 27074 64135 1464 7114 28930 3429 684 5788 51330 3216 3038 5687 348 8567 3691 1026 2537 7097 3575 91543 2633 4314 3434 5702 2357 8356 8351 4288 8357 8358 8352
II	4.28695698534661e-09	20	Nucleosome assembly	8365 8349 85236 440689 8341 8342 8361 8368 8345 8294 8343 8366 128312 8356 8351 8357 8358 8352 3148 387103
II	4.51946680026939e-09	80	Regulation of immune system process	9751 80381 28959 5228 3553 91543 51191 84166 9447 51237 2357 2359 100423062 340061 3075 920 6364 3595 684 23406 55080 8893 8365 154 3627 6363 4605 2491 5788 8361 8368 7805 8294 8366 6556 10039 1956 1947 646 1063 5764 4015 1441 1026 10875 5714 3148 1464 89857 713 629 931 8970 3383 3071 2048 409 3683 2621 5744 3216 5687 8140 4790 6550 2633 2214 3434 12 1535 5702 915 9332 54331 6402 8356 8351 8357 8…
II	5.42019489518953e-09	157	Regulation of response to stimulus	646 80833 684 51330 9751 920 9055 81610 80381 8720 8567 6364 5228 50486 124975 2537 7097 3575 91543 313 51191 84166 409 25894 9447 1464 929 2357 6363 4605 2359 100423062 7805 340061 5687 3553 3092 23406 28930 3075 10039 55885 79931 10721 8476 1612 3383 6566 29128 3587 3119 8893 3434 1646 10964 7498 255738 3627 2491 4288 7114 5788 6556 259266 5996 5764 5920 4790 4015 8338 79971 3595 9480 2805 7852…
II	1.80832292954355e-08	10	DNA replication-dependent nucleosome assembly	8365 8356 8351 8361 8368 8294 8366 8357 8358 8352
II	1.80832292954355e-08	22	Nucleosome organization	8365 8349 85236 440689 8341 8342 8361 8368 8345 8294 8343 8366 128312 4321 8356 8351 8357 8358 8352 3148 1907 387103
II	1.80832292954355e-08	28	Protein-DNA complex assembly	101 8519 56605 8365 5702 8349 85236 387103 440689 8341 8342 8361 8368 8345 8294 8343 8366 128312 8356 8351 8357 8358 8352 3148 701 3216 3038 5687
II	2.30409200947148e-08	30	Protein-DNA complex subunit organization	101 8519 56605 8365 5702 8349 85236 387103 440689 8341 8342 8361 8368 8345 8294 8343 8366 128312 4321 8356 8351 8357 8358 8352 3148 701 3216 3038 5687 1907
II	4.41131000703545e-08	95	Biological process involved in interspecies interaction between organisms	6556 6614 2167 6364 64135 931 3553 124975 684 3575 91543 2633 51191 84166 9447 8354 3627 929 6363 219972 100423062 7805 340061 920 79931 3383 646 26871 23406 63967 58191 3148 5702 4605 8349 330 85236 6170 2491 8343 3075 3683 4283 1612 10184 1956 5996 3038 962 2947 3587 57088 3595 7852 2537 10875 445 4747 6195 3434 1535 154 51512 1464 293 977 8970 54855 10572 5054 128 4288 629 3787 5788 7531 3429 …
II	4.41131000703545e-08	31	DNA conformation change	64151 115362 51203 8365 8349 85236 440689 8341 8342 8361 8368 8345 8294 8343 8366 128312 701 8356 8351 8357 8358 8352 10721 101 83990 5984 55144 113130 3148 3038 387103
III	1.85077976860623e-10	102	Biological adhesion	10398 2006 10319 5318 8839 10979 59277 10232 2348 4319 126 1289 9071 1009 2791 221935 83604 7070 1010 10417 22854 2199 1365 145581 8642 1014 1842 22871 940 91663 10082 79633 9358 55714 3690 10418 64881 3479 10076 4360 7494 6387 57045 2018 4907 6563 137970 1281 5797 51101 1803 4811 4897 1277 114780 5067 1396 10752 79679 5270 22801 64116 1291 1805 1295 256158 25890 5239 10085 79987 57608 257194 796…
III	1.85077976860623e-10	47	Extracellular matrix organization	59277 1277 1289 4017 23213 4316 1805 1295 4325 57188 22854 1278 2159 1281 255631 79625 1282 79875 4920 85301 60468 9509 7837 7177 1803 83716 2331 64116 6423 25890 4921 25903 2199 60495 4311 23768 81031 7373 10203 10319 7076 126 81578 22801 125 1291 3690
III	2.08986374984583e-10	101	Cell adhesion	10398 2006 10319 5318 8839 10979 59277 10232 2348 4319 126 1289 9071 1009 2791 221935 83604 7070 1010 10417 22854 2199 1365 145581 8642 1014 1842 22871 940 91663 10082 79633 9358 55714 3690 10418 64881 3479 10076 4360 7494 6387 57045 2018 4907 6563 137970 1281 5797 51101 1803 4811 4897 1277 114780 5067 1396 10752 79679 5270 22801 64116 1291 1805 1295 256158 25890 5239 10085 79987 57608 257194 796…
III	2.08986374984583e-10	119	Locomotion	7869 10319 2255 4360 59277 55607 5919 6387 441631 6372 125 2252 2791 9353 51473 79925 7070 137970 22854 6374 1073 6383 80310 57124 8633 10082 6586 5649 80217 9358 3690 3479 10076 4638 2260 7494 6422 1277 126 3488 652 5168 4316 2891 6563 6781 633 3489 1842 11226 171024 6299 79625 5797 127435 347 1803 1602 477 338 1306 4897 5360 10891 2348 10160 23639 9201 10752 3357 1910 5999 93649 6423 9547 3956 …
III	6.22929757997029e-10	130	Movement of cell or subcellular component	1770 7869 2022 10319 2255 4360 59277 55607 6387 441631 9737 57539 6372 125 2252 2791 9353 51473 79925 7070 137970 22854 6374 1073 6383 80310 57124 8633 10082 6586 5649 1356 80217 1768 9358 3690 3479 10076 4638 2260 7494 6422 1277 126 3488 652 5168 4316 2891 6563 6781 633 3489 1842 11226 171024 6299 79625 5797 127435 347 1803 1602 477 338 1306 4897 5360 10891 2348 10160 23639 1396 9201 10752 3357 …
III	9.38051858364395e-10	108	Cell motility	7869 10319 2255 4360 59277 55607 6387 441631 6372 125 2252 2791 51473 79925 7070 22854 6374 1073 6383 80310 57124 10082 5649 80217 9358 3690 3479 10076 4638 2260 7494 6422 1277 126 3488 652 5168 4316 2891 9353 6563 6781 3489 1842 11226 171024 6299 79625 127435 347 1803 1602 338 1306 5360 10891 2348 10160 23639 9201 3357 1910 5999 93649 6423 9547 137970 4921 11167 64321 8642 30061 8633 147372 2376…
III	3.83554637757418e-09	98	Cell migration	7869 10319 2255 4360 59277 55607 6387 441631 6372 125 2252 2791 51473 7070 22854 6374 6383 80310 57124 10082 5649 9358 3690 3479 10076 4638 2260 7494 6422 1277 126 3488 652 5168 4316 2891 9353 6563 6781 3489 1842 11226 171024 6299 79625 127435 347 1803 1602 10891 2348 10160 9201 3357 1910 5999 93649 6423 9547 137970 4921 11167 64321 8642 30061 8633 147372 23768 7026 1902 8507 10979 7076 5919 1289…
III	8.5978763317038e-09	150	Anatomical structure morphogenesis	7869 10319 2255 59277 9762 6387 5376 800 9201 23452 125 2252 1009 80816 9353 51473 221935 7070 1010 5239 137970 92304 22854 64321 57608 8642 1842 6383 8322 91663 8633 6586 7058 55022 4360 22999 7494 55607 22943 126 652 3976 1289 23213 6781 633 79625 5797 3690 80243 221395 6288 10979 338 4897 5125 5064 7786 1290 2138 6422 7472 3209 1277 10891 2348 64094 9723 3488 5396 5789 57045 8854 10752 2018 33…
III	3.91377862028722e-08	20	Collagen fibril organization	1289 4017 1805 2331 6423 4921 4311 1277 7837 1278 1281 7373 81578 1291 1295 255631 1282 85301 60468 9509
III	3.91377862028722e-08	78	Circulatory system development	5318 1277 126 800 57538 23452 93649 7070 64321 57608 1842 6444 8322 7058 3479 7494 22943 652 23213 125 79625 221395 2255 4360 338 5125 1290 7472 3209 2348 64094 5396 80114 3976 8854 1289 3357 5168 2891 1295 6423 1909 1808 23576 25890 6563 10252 221476 79987 8642 8313 80310 1513 9378 4311 10052 147372 6586 23768 7026 1282 79633 4897 4638 3908 1490 10160 4017 9353 1278 1281 5797 81031 358 6422 8470…
III	5.12164509690738e-08	46	Skeletal system development	1277 3908 6660 4325 3479 2202 652 125 6781 4311 6288 5125 7076 6422 23516 5608 4256 4017 1101 23213 6423 3956 72 651 2487 64399 8642 1281 8313 57758 338773 79633 85301 51715 1278 81031 1290 79925 11226 7052 2260 3209 1009 3176 5549 9060
III	1.62070339680615e-07	204	Cellular developmental process	54510 22801 1291 7869 10319 2255 59277 2260 9762 55607 7472 6387 1440 5376 3908 2070 64094 1755 79365 745 3976 1396 9201 6660 57538 125 2252 5999 93649 2615 9353 51473 79925 7070 5239 137970 3176 92304 22854 11167 64321 1842 6383 26108 3400 5139 54798 7025 8633 338773 6586 7026 5649 80217 1902 55714 9590 1759 2921 3479 25959 4360 10979 22999 5737 338 4897 7494 6422 22943 1277 7348 2202 126 652 12…
