# Supplementary material for: Sequencing-based transcriptome analysis reveals diversification of immune response- and angiogenesis-related expression patterns of early-stage cervical carcinoma as compared with high-grade CIN
Source: Front Immunol. 2023 Sep 4;14:1215607. doi: 10.3389/fimmu.2023.1215607 (PMC10507244; doi:10.3389/fimmu.2023.1215607)
Supplement: Supplementary file 2 [file DataSheet_2.zip › Supplementary files_rev/Table S4.xlsx]

## Sheet: Лист1
Table S6. Enriched GO biological processes for each WGCNA module.
Module color/ number of genes	adj.Pval	nGenes	Pathways
Turquoise (166)	9.0e-12	47	Movement of cell or subcellular component
	9.0e-12	44	Locomotion
	1.2e-10	51	Anatomical structure morphogenesis
	2.2e-10	37	Cell migration
	7.4e-10	38	Response to endogenous stimulus
	7.4e-10	38	Cell motility
	3.1e-08	36	Response to oxygen-containing compound
	6.8e-08	27	Tube development
	1.2e-07	27	Circulatory system development
	1.4e-07	52	Response to organic substance
	1.8e-07	21	Chemotaxis
	1.8e-07	60	Cellular developmental process
	2.0e-07	53	Animal organ development
	2.2e-07	21	Blood vessel development
	2.2e-07	21	Response to wounding
Yellow (138)	3.6e-36	42	Extracellular matrix organization
	4.5e-22	51	Cell adhesion
	2.2e-21	20	Collagen fibril organization
	7.1e-17	38	Circulatory system development
	9.6e-17	58	Anatomical structure morphogenesis
	5.7e-15	30	Vasculature development
	1.5e-14	29	Blood vessel development
	1.6e-13	31	Supramolecular fiber organization
	5.6e-13	24	Skeletal system development
	7.2e-12	44	Tissue development
	1.6e-11	59	Animal organ development
	7.4e-11	36	Cell migration
	7.6e-11	19	Cell-substrate adhesion
	1.6e-10	18	Urogenital system development
	1.6e-10	30	Animal organ morphogenesis
Red (100)	4.2e-03	7	Antimicrobial humoral response
Magenta (43)	3.0e-03	4	O-glycan processing
	3.8e-03	6	Glycoprotein biosynthetic process
	3.8e-03	2	Lung goblet cell differentiation
	4.2e-03	5	Protein glycosylation
	4.2e-03	2	L-phenylalanine metabolic process
	6.3e-03	9	Carbohydrate derivative metabolic process
	6.3e-03	7	Carbohydrate derivative biosynthetic process
	6.7e-03	4	Inorganic anion transport
Blue (141)	1.0e-07	54	Animal organ development
	1.1e-07	12	Nucleosome assembly
	1.7e-07	38	Tissue development
	3.3e-07	13	DNA packaging
	3.3e-07	44	Regulation of multicellular organismal process
	3.3e-07	15	Protein-DNA complex assembly
	3.3e-07	10	Amyloid fibril formation
	5.1e-07	15	DNA conformation change
	1.6e-06	13	Chromatin remodeling
	2.1e-06	6	Interleukin-7-mediated signaling pathway
	3.8e-06	55	Response to stress
	4.7e-06	40	Anatomical structure morphogenesis
	5.4e-06	7	Regulation of androgen receptor signaling pathway
	5.6e-06	21	Supramolecular fiber organization
	6.5e-06	22	Response to lipid
Pink (50)			No significant enrichment
Black (54)			No significant enrichment
Green (119)	5.4e-14	24	Epidermis development
	5.4e-14	15	Cornification
	2.1e-13	20	Keratinocyte differentiation
	3.3e-13	22	Skin development
	1.0e-11	40	Tissue development
	1.4e-10	21	Neutrophil activation involved in immune response
	1.5e-10	26	Leukocyte mediated immunity
	3.1e-10	24	Epithelial cell differentiation
	4.9e-10	20	Neutrophil degranulation
	5.3e-10	28	Immune effector process
	1.8e-09	22	Myeloid leukocyte activation
	1.8e-09	29	Epithelium development
	2.1e-09	42	Immune response
	3.6e-09	23	Regulated exocytosis
	7.1e-09	24	Exocytosis
Brown (139)	2.4e-25	36	Epidermis development
	2.4e-25	23	Cornification
	8.3e-24	30	Keratinocyte differentiation
	8.6e-23	31	Epidermal cell differentiation
	1.4e-22	32	Skin development
	5.9e-22	26	Keratinization
	7.8e-19	36	Epithelial cell differentiation
	8.5e-16	12	Peptide cross-linking
	6.9e-13	46	Tissue development
	9.0e-13	37	Epithelium development
	1.5e-07	40	Cell death
	7.5e-07	37	Programmed cell death
	2.2e-05	6	Keratinocyte proliferation
	2.0e-04	4	Lipoxygenase pathway
	2.2e-04	45	Animal organ development
Purple (29)	6.3e-07	9	Epidermal cell differentiation
	9.3e-07	15	Tissue development
	9.3e-07	8	Keratinocyte differentiation
	1.7e-06	4	Establishment of skin barrier
	1.8e-06	7	Keratinization
	2.1e-05	5	Cornification
	2.5e-05	11	Epithelium development
	1.1e-04	16	Animal organ development
	1.1e-04	2	Epidermal cell division
	1.2e-04	3	Prostate gland morphogenesis
	2.3e-04	6	Epithelial cell proliferation
	3.5e-04	4	Gland morphogenesis
	6.7e-04	16	Cell differentiation
	1.1e-03	5	Regulation of epithelial cell proliferation
	1.1e-03	2	Prostatic bud formation
